# Supplementary material for: 5-Cyclo­hexyl-2-methyl-3-(4-methyl­phenyl­sulfin­yl)-1-benzofuran
Source: Acta Crystallogr Sect E Struct Rep Online. 2012 Mar 3;68(Pt 4):o947. doi: 10.1107/S1600536812008409 (PMC3343928; doi:10.1107/S1600536812008409)
Supplement: Supplementary file 1 [file e-68-0o947-sup1.cif]

##############################################################################
#                                                                            #
# This CIF contains the data in a paper accepted for publication in          #
# Acta Crystallographica Section E. It conforms to the requirements of       #
# Notes for Authors for Acta Crystallographica Section E, and has been       #
# peer reviewed under the auspices of the IUCr Commission on Journals.       #
#                                                                            #
# Full details of the Crystallographic Information File format               #
# are given in the paper "The Crystallographic Information File (CIF):       #
# a New Standard Archive File for Crystallography" by S. R. Hall, F. H.      #
# Allen and I. D. Brown [Acta Cryst. (1991), A47, 655-685].                  #
#                                                                            #
# The current version of the core CIF dictionary is obtainable from          #
# ftp://ftp.iucr.org/pub/cif_core.dic.                                       #
#                                                                            #
# Software is freely available for graphical display of the structure(s)     #
# in this CIF. For information consult the CIF software page                 #
# http://www.iucr.org/resources/cif/software.                                #
#                                                                            #
# This file may be used for bona fide research purposes within the           #
# scientific community so long as proper attribution is given to the journal # 
# article from which it was obtained.                                        #
#                                                                            #
##############################################################################
data_global
_audit_creation_method     'form.cif (version 2.0)'
_journal_data_validation_number     ?
_journal_date_recd_electronic     2012-02-21
_journal_date_accepted     2012-02-24
_journal_name_full     'Acta Crystallographica, Section E'
_journal_year     2012
_journal_volume     68
_journal_issue      4
_journal_page_first     o947
_journal_page_last     o947
_journal_paper_category     QO
_journal_paper_doi     10.1107/S1600536812008409
_journal_coeditor_code     GK2461
_publ_contact_author_name     'Prof. Uk Lee'
_publ_contact_author_address
;
 Department of Chemistry, Pukyong National University, 599-1 Daeyeon 3-dong
 Nam-gu, Busan 608-737, Republic of Korea
;
_publ_contact_author_email     'uklee@pknu.ac.kr'
_publ_contact_author_fax     '+82-51-629-5583'
_publ_contact_author_phone     '+82-51-629-5596'
_publ_section_title
;
5-Cyclohexyl-2-methyl-3-(4-methylphenylsulfinyl)-1-benzofuran
;
loop_
    _publ_author_name
    _publ_author_address
    'Choi, Hong Dae'
;
 Department of Chemistry, Dongeui University, San 24 Kaya-dong Busanjin-gu,
 Busan 614-714, Republic of Korea
;
    'Seo, Pil Ja'
;
 Department of Chemistry, Dongeui University, San 24 Kaya-dong Busanjin-gu,
 Busan 614-714, Republic of Korea
;
    'Lee, Uk'
;
 Department of Chemistry, Pukyong National University, 599-1 Daeyeon 3-dong
 Nam-gu, Busan 608-737, Republic of Korea
;
data_I
_chemical_name_systematic
;
5-Cyclohexyl-2-methyl-3-(4-methylphenylsulfinyl)-1-benzofuran
;
_chemical_name_common     ?
_chemical_formula_moiety     'C22 H24 O2 S'
_chemical_formula_sum     'C22 H24 O2 S'
_chemical_formula_iupac     'C22 H24 O2 S'
_chemical_formula_weight     352.47
_chemical_melting_point     ?
_symmetry_cell_setting     monoclinic
_symmetry_space_group_name_H-M     'P 21/c'
_symmetry_space_group_name_Hall     '-P 2ybc'
loop_
    _symmetry_equiv_pos_as_xyz
    'x, y, z'
    '-x, y+1/2, -z+1/2'
    '-x, -y, -z'
    'x, -y-1/2, z-1/2'
_cell_length_a     16.6086(4)
_cell_length_b     8.8344(2)
_cell_length_c     13.0330(3)
_cell_angle_alpha     90.00
_cell_angle_beta     104.0640(10)
_cell_angle_gamma     90.00
_cell_volume     1854.97(7)
_cell_formula_units_Z     4
_cell_measurement_reflns_used     6233
_cell_measurement_theta_min     2.53
_cell_measurement_theta_max     27.50
_cell_measurement_temperature     173(2)
_exptl_crystal_description     'block'
_exptl_crystal_colour     'colourless'
_exptl_crystal_size_max     0.37
_exptl_crystal_size_mid     0.25
_exptl_crystal_size_min     0.23
_exptl_crystal_density_diffrn     1.262
_exptl_crystal_density_meas     ?
_exptl_crystal_density_method     'not measured'
_exptl_crystal_F_000     752
_exptl_absorpt_coefficient_mu     0.187
_exptl_absorpt_correction_type     multi-scan
_exptl_absorpt_process_details     '(<i>SADABS</i>; Bruker, 2009)'
_exptl_absorpt_correction_T_min     0.934
_exptl_absorpt_correction_T_max     0.958
_exptl_special_details     ?
_diffrn_ambient_temperature     173(2)
_diffrn_radiation_type     MoK\a
_diffrn_radiation_wavelength     0.71073
_diffrn_radiation_source     'rotating anode'
_diffrn_radiation_monochromator     'graphite multilayer'
_diffrn_measurement_device_type     'Bruker SMART APEXII CCD'
_diffrn_measurement_method     '\f and \w scans'
_diffrn_detector_area_resol_mean     10.0
_diffrn_reflns_number     16901
_diffrn_reflns_av_R_equivalents     0.0281
_diffrn_reflns_av_sigmaI/netI     0.0251
_diffrn_reflns_theta_min     1.26
_diffrn_reflns_theta_max     27.52
_diffrn_reflns_theta_full     27.52
_diffrn_measured_fraction_theta_max     0.997
_diffrn_measured_fraction_theta_full     0.997
_diffrn_reflns_limit_h_min     -21
_diffrn_reflns_limit_h_max     20
_diffrn_reflns_limit_k_min     -9
_diffrn_reflns_limit_k_max     11
_diffrn_reflns_limit_l_min     -16
_diffrn_reflns_limit_l_max     16
_diffrn_standards_number     0
_diffrn_standards_interval_count     .
_diffrn_standards_interval_time     .
_diffrn_standards_decay_%     ?
_refine_special_details
;
 Refinement of F^2^ against ALL reflections.  The weighted R-factor wR and
 goodness of fit S are based on F^2^, conventional R-factors R are based
 on F, with F set to zero for negative F^2^. The threshold expression of
 F^2^ > 2sigma(F^2^) is used only for calculating R-factors(gt) etc. and is
 not relevant to the choice of reflections for refinement.  R-factors based
 on F^2^ are statistically about twice as large as those based on F, and R-
 factors based on ALL data will be even larger.
;
_reflns_number_total     4265
_reflns_number_gt     3545
_reflns_threshold_expression     I>2\s(I)
_refine_ls_structure_factor_coef     Fsqd
_refine_ls_matrix_type     full
_refine_ls_R_factor_all     0.0528
_refine_ls_R_factor_gt     0.0439
_refine_ls_wR_factor_gt     0.1206
_refine_ls_wR_factor_ref     0.1275
_refine_ls_goodness_of_fit_ref     1.058
_refine_ls_restrained_S_all     1.058
_refine_ls_number_reflns     4265
_refine_ls_number_parameters     228
_refine_ls_number_restraints     0
_refine_ls_hydrogen_treatment     constr
_refine_ls_weighting_scheme     calc
_refine_ls_weighting_details
         'calc w=1/[\s^2^(Fo^2^)+(0.0667P)^2^+0.6552P] where P=(Fo^2^+2Fc^2^)/3'
_atom_sites_solution_hydrogens     difmap
_atom_sites_solution_primary     direct
_atom_sites_solution_secondary     difmap
_refine_ls_shift/su_max     0.000
_refine_ls_shift/su_mean     0.000
_refine_diff_density_max     0.588
_refine_diff_density_min     -0.307
_refine_ls_extinction_method     none
_refine_ls_extinction_coef     ?
loop_
    _atom_type_symbol
    _atom_type_description
    _atom_type_scat_dispersion_real
    _atom_type_scat_dispersion_imag
    _atom_type_scat_source
    'C' 'C' 0.0033 0.0016
                         'International Tables Vol C Tables 4.2.6.8 and 6.1.1.4'
    'H' 'H' 0.0000 0.0000
                         'International Tables Vol C Tables 4.2.6.8 and 6.1.1.4'
    'O' 'O' 0.0106 0.0060
                         'International Tables Vol C Tables 4.2.6.8 and 6.1.1.4'
    'S' 'S' 0.1246 0.1234
                         'International Tables Vol C Tables 4.2.6.8 and 6.1.1.4'
_computing_data_collection     '<i>APEX2</i> (Bruker, 2009)'
_computing_cell_refinement     '<i>SAINT</i> (Bruker, 2009)'
_computing_data_reduction     '<i>SAINT</i> (Bruker, 2009)'
_computing_structure_solution     '<i>SHELXS97</i> (Sheldrick, 2008)'
_computing_structure_refinement     '<i>SHELXL97</i> (Sheldrick, 2008)'
_computing_molecular_graphics
        '<i>ORTEP-3</i> (Farrugia, 1997) and <i>DIAMOND</i> (Brandenburg, 1998)'
_computing_publication_material     '<i>SHELXL97</i> (Sheldrick, 2008)'
loop_
    _atom_site_type_symbol
    _atom_site_label
    _atom_site_fract_x
    _atom_site_fract_y
    _atom_site_fract_z
    _atom_site_U_iso_or_equiv
    _atom_site_adp_type
    _atom_site_calc_flag
    _atom_site_refinement_flags
    _atom_site_occupancy
    _atom_site_symmetry_multiplicity
    _atom_site_disorder_assembly
    _atom_site_disorder_group
    S S1 0.13691(3) 0.27171(5) 0.44504(3) 0.03485(14) Uani d . 1 1 . .
    O O1 0.03313(7) 0.67453(14) 0.40263(9) 0.0342(3) Uani d . 1 2 . .
    O O2 0.15932(9) 0.21178(14) 0.55463(10) 0.0447(3) Uani d . 1 2 . .
    C C1 0.10429(9) 0.45997(18) 0.45194(11) 0.0287(3) Uani d . 1 2 . .
    C C2 0.13345(9) 0.57018(17) 0.53478(11) 0.0272(3) Uani d . 1 2 . .
    C C3 0.19160(9) 0.57274(18) 0.63229(11) 0.0280(3) Uani d . 1 2 . .
    H H3 0.2236 0.4854 0.6577 0.034 Uiso calc R 1 2 . .
    C C4 0.20187(9) 0.70563(18) 0.69176(12) 0.0298(3) Uani d . 1 2 . .
    C C5 0.15399(10) 0.8332(2) 0.65225(14) 0.0360(4) Uani d . 1 2 . .
    H H5 0.1617 0.9233 0.6932 0.043 Uiso calc R 1 2 . .
    C C6 0.09584(10) 0.8331(2) 0.55585(14) 0.0369(4) Uani d . 1 2 . .
    H H6 0.0639 0.9203 0.5299 0.044 Uiso calc R 1 2 . .
    C C7 0.08702(9) 0.69938(18) 0.49981(12) 0.0302(3) Uani d . 1 2 . .
    C C8 0.04472(9) 0.52723(19) 0.37593(12) 0.0315(3) Uani d . 1 2 . .
    C C9 0.26367(10) 0.71423(18) 0.79833(12) 0.0323(3) Uani d . 1 2 . .
    H H9 0.2620 0.8199 0.8253 0.039 Uiso calc R 1 2 . .
    C C10 0.35226(10) 0.6834(3) 0.79134(14) 0.0493(5) Uani d . 1 2 . .
    H H10A 0.3679 0.7570 0.7423 0.059 Uiso calc R 1 2 . .
    H H10B 0.3555 0.5806 0.7622 0.059 Uiso calc R 1 2 . .
    C C11 0.41355(11) 0.6952(3) 0.89943(15) 0.0522(5) Uani d . 1 2 . .
    H H11A 0.4699 0.6687 0.8924 0.063 Uiso calc R 1 2 . .
    H H11B 0.4149 0.8008 0.9251 0.063 Uiso calc R 1 2 . .
    C C12 0.38954(12) 0.5904(2) 0.97924(15) 0.0497(5) Uani d . 1 2 . .
    H H12A 0.3949 0.4840 0.9580 0.060 Uiso calc R 1 2 . .
    H H12B 0.4280 0.6060 1.0495 0.060 Uiso calc R 1 2 . .
    C C13 0.30210(13) 0.6187(3) 0.98700(14) 0.0520(5) Uani d . 1 2 . .
    H H13A 0.2985 0.7207 1.0171 0.062 Uiso calc R 1 2 . .
    H H13B 0.2870 0.5435 1.0355 0.062 Uiso calc R 1 2 . .
    C C14 0.24081(11) 0.6080(2) 0.87911(13) 0.0437(4) Uani d . 1 2 . .
    H H14A 0.1845 0.6334 0.8867 0.052 Uiso calc R 1 2 . .
    H H14B 0.2396 0.5026 0.8530 0.052 Uiso calc R 1 2 . .
    C C15 -0.00704(11) 0.4748(2) 0.27292(12) 0.0409(4) Uani d . 1 2 . .
    H H15A 0.0108 0.5256 0.2154 0.061 Uiso calc R 1 2 . .
    H H15B -0.0654 0.4989 0.2684 0.061 Uiso calc R 1 2 . .
    H H15C -0.0008 0.3651 0.2668 0.061 Uiso calc R 1 2 . .
    C C16 0.23179(11) 0.31164(18) 0.40764(12) 0.0326(3) Uani d . 1 2 . .
    C C17 0.22949(12) 0.31441(19) 0.30040(12) 0.0373(4) Uani d . 1 2 . .
    H H17 0.1788 0.2968 0.2493 0.045 Uiso calc R 1 2 . .
    C C18 0.30144(13) 0.3429(2) 0.26885(13) 0.0431(4) Uani d . 1 2 . .
    H H18 0.2997 0.3467 0.1955 0.052 Uiso calc R 1 2 . .
    C C19 0.37674(12) 0.3662(2) 0.34233(15) 0.0454(4) Uani d . 1 2 . .
    C C20 0.37743(12) 0.3619(2) 0.44926(15) 0.0463(4) Uani d . 1 2 . .
    H H20 0.4282 0.3778 0.5005 0.056 Uiso calc R 1 2 . .
    C C21 0.30568(11) 0.3349(2) 0.48239(13) 0.0398(4) Uani d . 1 2 . .
    H H21 0.3071 0.3323 0.5557 0.048 Uiso calc R 1 2 . .
    C C22 0.45564(15) 0.3941(3) 0.3071(2) 0.0705(7) Uani d . 1 2 . .
    H H22A 0.5017 0.4099 0.3693 0.106 Uiso calc R 1 2 . .
    H H22B 0.4489 0.4843 0.2620 0.106 Uiso calc R 1 2 . .
    H H22C 0.4675 0.3064 0.2672 0.106 Uiso calc R 1 2 . .
loop_
    _atom_site_aniso_label
    _atom_site_aniso_U_11
    _atom_site_aniso_U_22
    _atom_site_aniso_U_33
    _atom_site_aniso_U_12
    _atom_site_aniso_U_13
    _atom_site_aniso_U_23
    S1 0.0461(3) 0.0245(2) 0.0314(2) -0.00455(17) 0.00458(16) -0.00145(14)
    O1 0.0289(5) 0.0360(6) 0.0353(6) 0.0024(5) 0.0031(4) 0.0061(5)
    O2 0.0633(8) 0.0338(7) 0.0361(6) 0.0014(6) 0.0104(6) 0.0089(5)
    C1 0.0304(7) 0.0267(8) 0.0276(7) -0.0033(6) 0.0042(5) 0.0009(6)
    C2 0.0270(7) 0.0236(7) 0.0314(7) -0.0021(6) 0.0080(6) 0.0018(6)
    C3 0.0284(7) 0.0230(7) 0.0314(7) 0.0005(6) 0.0053(6) 0.0007(6)
    C4 0.0264(7) 0.0278(8) 0.0347(7) -0.0033(6) 0.0067(6) -0.0024(6)
    C5 0.0351(8) 0.0258(8) 0.0471(9) 0.0009(7) 0.0099(7) -0.0061(7)
    C6 0.0334(8) 0.0275(8) 0.0486(9) 0.0079(7) 0.0080(7) 0.0026(7)
    C7 0.0255(7) 0.0303(8) 0.0343(7) 0.0008(6) 0.0064(6) 0.0050(6)
    C8 0.0288(7) 0.0343(9) 0.0307(7) -0.0048(6) 0.0063(6) 0.0038(6)
    C9 0.0332(8) 0.0261(8) 0.0355(8) -0.0032(6) 0.0047(6) -0.0063(6)
    C10 0.0301(9) 0.0803(15) 0.0372(9) -0.0076(9) 0.0075(7) -0.0024(9)
    C11 0.0316(9) 0.0774(16) 0.0443(10) -0.0060(9) 0.0027(7) -0.0053(10)
    C12 0.0531(11) 0.0478(12) 0.0410(9) 0.0060(9) -0.0026(8) -0.0034(8)
    C13 0.0555(12) 0.0668(15) 0.0329(9) -0.0076(10) 0.0092(8) -0.0018(9)
    C14 0.0402(9) 0.0577(12) 0.0342(8) -0.0097(8) 0.0113(7) -0.0046(8)
    C15 0.0354(8) 0.0531(11) 0.0302(8) -0.0069(8) 0.0001(6) 0.0045(7)
    C16 0.0446(9) 0.0230(8) 0.0289(7) 0.0044(7) 0.0064(6) -0.0006(6)
    C17 0.0531(10) 0.0277(8) 0.0279(7) 0.0052(7) 0.0035(7) -0.0029(6)
    C18 0.0641(12) 0.0358(10) 0.0314(8) 0.0111(9) 0.0158(8) -0.0008(7)
    C19 0.0499(10) 0.0419(11) 0.0472(10) 0.0136(9) 0.0174(8) 0.0010(8)
    C20 0.0422(10) 0.0512(12) 0.0418(9) 0.0091(9) 0.0033(7) 0.0013(8)
    C21 0.0468(10) 0.0422(10) 0.0274(7) 0.0066(8) 0.0030(7) 0.0011(7)
    C22 0.0610(14) 0.088(2) 0.0710(15) 0.0125(13) 0.0325(12) 0.0018(13)
_geom_special_details
;
 All esds (except the esd in the dihedral angle between two l.s. planes)
 are estimated using the full covariance matrix.  The cell esds are taken
 into account individually in the estimation of esds in distances, angles
 and torsion angles; correlations between esds in cell parameters are only
 used when they are defined by crystal symmetry.  An approximate (isotropic)
 treatment of cell esds is used for estimating esds involving l.s. planes.
;
loop_
    _geom_bond_atom_site_label_1
    _geom_bond_atom_site_label_2
    _geom_bond_site_symmetry_2
    _geom_bond_distance
    _geom_bond_publ_flag
    S1 O2 . 1.4834(12) ?
    S1 C1 . 1.7582(16) ?
    S1 C16 . 1.7940(18) ?
    O1 C8 . 1.373(2) ?
    O1 C7 . 1.3792(19) ?
    C1 C8 . 1.355(2) ?
    C1 C2 . 1.447(2) ?
    C2 C7 . 1.391(2) ?
    C2 C3 . 1.397(2) ?
    C3 C4 . 1.394(2) ?
    C3 H3 . 0.9500 ?
    C4 C5 . 1.403(2) ?
    C4 C9 . 1.515(2) ?
    C5 C6 . 1.386(2) ?
    C5 H5 . 0.9500 ?
    C6 C7 . 1.378(2) ?
    C6 H6 . 0.9500 ?
    C8 C15 . 1.482(2) ?
    C9 C10 . 1.521(2) ?
    C9 C14 . 1.526(2) ?
    C9 H9 . 1.0000 ?
    C10 C11 . 1.528(2) ?
    C10 H10A . 0.9900 ?
    C10 H10B . 0.9900 ?
    C11 C12 . 1.516(3) ?
    C11 H11A . 0.9900 ?
    C11 H11B . 0.9900 ?
    C12 C13 . 1.501(3) ?
    C12 H12A . 0.9900 ?
    C12 H12B . 0.9900 ?
    C13 C14 . 1.525(2) ?
    C13 H13A . 0.9900 ?
    C13 H13B . 0.9900 ?
    C14 H14A . 0.9900 ?
    C14 H14B . 0.9900 ?
    C15 H15A . 0.9800 ?
    C15 H15B . 0.9800 ?
    C15 H15C . 0.9800 ?
    C16 C21 . 1.384(2) ?
    C16 C17 . 1.389(2) ?
    C17 C18 . 1.378(3) ?
    C17 H17 . 0.9500 ?
    C18 C19 . 1.393(3) ?
    C18 H18 . 0.9500 ?
    C19 C20 . 1.391(3) ?
    C19 C22 . 1.510(3) ?
    C20 C21 . 1.383(3) ?
    C20 H20 . 0.9500 ?
    C21 H21 . 0.9500 ?
    C22 H22A . 0.9800 ?
    C22 H22B . 0.9800 ?
    C22 H22C . 0.9800 ?
loop_
    _geom_angle_atom_site_label_1
    _geom_angle_atom_site_label_2
    _geom_angle_atom_site_label_3
    _geom_angle_site_symmetry_1
    _geom_angle_site_symmetry_3
    _geom_angle
    _geom_angle_publ_flag
    O2 S1 C1 . . 107.26(7) ?
    O2 S1 C16 . . 107.48(8) ?
    C1 S1 C16 . . 97.46(7) ?
    C8 O1 C7 . . 106.50(12) ?
    C8 C1 C2 . . 107.63(14) ?
    C8 C1 S1 . . 123.82(12) ?
    C2 C1 S1 . . 128.54(11) ?
    C7 C2 C3 . . 119.37(14) ?
    C7 C2 C1 . . 104.43(13) ?
    C3 C2 C1 . . 136.19(15) ?
    C4 C3 C2 . . 118.92(14) ?
    C4 C3 H3 . . 120.5 ?
    C2 C3 H3 . . 120.5 ?
    C3 C4 C5 . . 119.37(15) ?
    C3 C4 C9 . . 121.06(14) ?
    C5 C4 C9 . . 119.57(14) ?
    C6 C5 C4 . . 122.67(16) ?
    C6 C5 H5 . . 118.7 ?
    C4 C5 H5 . . 118.7 ?
    C7 C6 C5 . . 116.24(15) ?
    C7 C6 H6 . . 121.9 ?
    C5 C6 H6 . . 121.9 ?
    C6 C7 O1 . . 125.79(14) ?
    C6 C7 C2 . . 123.42(15) ?
    O1 C7 C2 . . 110.78(14) ?
    C1 C8 O1 . . 110.65(13) ?
    C1 C8 C15 . . 133.23(17) ?
    O1 C8 C15 . . 116.11(14) ?
    C4 C9 C10 . . 112.70(13) ?
    C4 C9 C14 . . 112.02(13) ?
    C10 C9 C14 . . 109.74(15) ?
    C4 C9 H9 . . 107.4 ?
    C10 C9 H9 . . 107.4 ?
    C14 C9 H9 . . 107.4 ?
    C9 C10 C11 . . 111.72(15) ?
    C9 C10 H10A . . 109.3 ?
    C11 C10 H10A . . 109.3 ?
    C9 C10 H10B . . 109.3 ?
    C11 C10 H10B . . 109.3 ?
    H10A C10 H10B . . 107.9 ?
    C12 C11 C10 . . 111.32(17) ?
    C12 C11 H11A . . 109.4 ?
    C10 C11 H11A . . 109.4 ?
    C12 C11 H11B . . 109.4 ?
    C10 C11 H11B . . 109.4 ?
    H11A C11 H11B . . 108.0 ?
    C13 C12 C11 . . 111.39(17) ?
    C13 C12 H12A . . 109.4 ?
    C11 C12 H12A . . 109.4 ?
    C13 C12 H12B . . 109.4 ?
    C11 C12 H12B . . 109.4 ?
    H12A C12 H12B . . 108.0 ?
    C12 C13 C14 . . 111.56(15) ?
    C12 C13 H13A . . 109.3 ?
    C14 C13 H13A . . 109.3 ?
    C12 C13 H13B . . 109.3 ?
    C14 C13 H13B . . 109.3 ?
    H13A C13 H13B . . 108.0 ?
    C13 C14 C9 . . 112.06(15) ?
    C13 C14 H14A . . 109.2 ?
    C9 C14 H14A . . 109.2 ?
    C13 C14 H14B . . 109.2 ?
    C9 C14 H14B . . 109.2 ?
    H14A C14 H14B . . 107.9 ?
    C8 C15 H15A . . 109.5 ?
    C8 C15 H15B . . 109.5 ?
    H15A C15 H15B . . 109.5 ?
    C8 C15 H15C . . 109.5 ?
    H15A C15 H15C . . 109.5 ?
    H15B C15 H15C . . 109.5 ?
    C21 C16 C17 . . 120.55(16) ?
    C21 C16 S1 . . 121.67(12) ?
    C17 C16 S1 . . 117.76(13) ?
    C18 C17 C16 . . 119.32(16) ?
    C18 C17 H17 . . 120.3 ?
    C16 C17 H17 . . 120.3 ?
    C17 C18 C19 . . 121.36(16) ?
    C17 C18 H18 . . 119.3 ?
    C19 C18 H18 . . 119.3 ?
    C20 C19 C18 . . 118.16(18) ?
    C20 C19 C22 . . 120.8(2) ?
    C18 C19 C22 . . 121.02(18) ?
    C21 C20 C19 . . 121.29(17) ?
    C21 C20 H20 . . 119.4 ?
    C19 C20 H20 . . 119.4 ?
    C20 C21 C16 . . 119.31(15) ?
    C20 C21 H21 . . 120.3 ?
    C16 C21 H21 . . 120.3 ?
    C19 C22 H22A . . 109.5 ?
    C19 C22 H22B . . 109.5 ?
    H22A C22 H22B . . 109.5 ?
    C19 C22 H22C . . 109.5 ?
    H22A C22 H22C . . 109.5 ?
    H22B C22 H22C . . 109.5 ?
loop_
    _geom_torsion_atom_site_label_1
    _geom_torsion_atom_site_label_2
    _geom_torsion_atom_site_label_3
    _geom_torsion_atom_site_label_4
    _geom_torsion_site_symmetry_1
    _geom_torsion_site_symmetry_2
    _geom_torsion_site_symmetry_3
    _geom_torsion_site_symmetry_4
    _geom_torsion
    _geom_torsion_publ_flag
    O2 S1 C1 C8 . . . . -146.67(14) ?
    C16 S1 C1 C8 . . . . 102.36(14) ?
    O2 S1 C1 C2 . . . . 33.43(16) ?
    C16 S1 C1 C2 . . . . -77.54(14) ?
    C8 C1 C2 C7 . . . . -0.07(16) ?
    S1 C1 C2 C7 . . . . 179.84(12) ?
    C8 C1 C2 C3 . . . . 179.21(16) ?
    S1 C1 C2 C3 . . . . -0.9(3) ?
    C7 C2 C3 C4 . . . . -0.4(2) ?
    C1 C2 C3 C4 . . . . -179.61(16) ?
    C2 C3 C4 C5 . . . . -0.2(2) ?
    C2 C3 C4 C9 . . . . 179.61(13) ?
    C3 C4 C5 C6 . . . . 0.4(2) ?
    C9 C4 C5 C6 . . . . -179.46(15) ?
    C4 C5 C6 C7 . . . . 0.1(3) ?
    C5 C6 C7 O1 . . . . -179.92(14) ?
    C5 C6 C7 C2 . . . . -0.8(2) ?
    C8 O1 C7 C6 . . . . 179.88(15) ?
    C8 O1 C7 C2 . . . . 0.67(16) ?
    C3 C2 C7 C6 . . . . 1.0(2) ?
    C1 C2 C7 C6 . . . . -179.60(15) ?
    C3 C2 C7 O1 . . . . -179.80(12) ?
    C1 C2 C7 O1 . . . . -0.37(16) ?
    C2 C1 C8 O1 . . . . 0.49(17) ?
    S1 C1 C8 O1 . . . . -179.43(10) ?
    C2 C1 C8 C15 . . . . 179.27(16) ?
    S1 C1 C8 C15 . . . . -0.6(3) ?
    C7 O1 C8 C1 . . . . -0.72(16) ?
    C7 O1 C8 C15 . . . . -179.73(13) ?
    C3 C4 C9 C10 . . . . 60.1(2) ?
    C5 C4 C9 C10 . . . . -120.06(18) ?
    C3 C4 C9 C14 . . . . -64.24(19) ?
    C5 C4 C9 C14 . . . . 115.60(17) ?
    C4 C9 C10 C11 . . . . 179.09(17) ?
    C14 C9 C10 C11 . . . . -55.3(2) ?
    C9 C10 C11 C12 . . . . 55.9(3) ?
    C10 C11 C12 C13 . . . . -55.0(2) ?
    C11 C12 C13 C14 . . . . 54.7(2) ?
    C12 C13 C14 C9 . . . . -55.4(2) ?
    C4 C9 C14 C13 . . . . -178.94(15) ?
    C10 C9 C14 C13 . . . . 55.1(2) ?
    O2 S1 C16 C21 . . . . -21.67(17) ?
    C1 S1 C16 C21 . . . . 89.13(15) ?
    O2 S1 C16 C17 . . . . 156.54(13) ?
    C1 S1 C16 C17 . . . . -92.67(14) ?
    C21 C16 C17 C18 . . . . -1.0(3) ?
    S1 C16 C17 C18 . . . . -179.22(13) ?
    C16 C17 C18 C19 . . . . 1.2(3) ?
    C17 C18 C19 C20 . . . . -0.8(3) ?
    C17 C18 C19 C22 . . . . 178.7(2) ?
    C18 C19 C20 C21 . . . . 0.2(3) ?
    C22 C19 C20 C21 . . . . -179.3(2) ?
    C19 C20 C21 C16 . . . . 0.0(3) ?
    C17 C16 C21 C20 . . . . 0.4(3) ?
    S1 C16 C21 C20 . . . . 178.54(14) ?
loop_
    _geom_hbond_atom_site_label_D
    _geom_hbond_atom_site_label_H
    _geom_hbond_atom_site_label_A
    _geom_hbond_site_symmetry_A
    _geom_hbond_distance_DH
    _geom_hbond_distance_HA
    _geom_hbond_distance_DA
    _geom_hbond_angle_DHA
    C17 H17 O2 4_565 0.95 2.48 3.140(2) 127
_iucr_refine_instructions_details
;
TITL 1138 IN P2(1)/C
CELL  0.71073 16.60860  8.83440 13.03300 90.00000 104.06400 90.00000
ZERR 4  0.00040  0.00020  0.00030  0.00000  0.00100  0.00000
LATT 1
SYMM -X, Y+ 0.50000, -Z+ 0.50000
SFAC C H O S
UNIT 88 96 8 4
TEMP -100
SIZE 0.23 0.25 0.37
L.S. 15
ACTA
CONF
EQIV $1 x, 0.5-y, -0.5+z
HTAB C17 O2_$1
BOND $H
MPLA 9 C1 C2 C3 C4 C5 C6 C7 O1 C8
MPLA 6 C16 C17 C18 C19 C20 C21
BOND
FMAP 2
PLAN 20
WGHT    0.066700    0.655200
FVAR       0.17256
MOLE   1
S1    4    0.136911    0.271714    0.445042    11.00000    0.04611    0.02455 =
         0.03140   -0.00145    0.00458   -0.00455
O1    3    0.033132    0.674535    0.402634    11.00000    0.02892    0.03600 =
         0.03527    0.00608    0.00308    0.00239
O2    3    0.159323    0.211784    0.554630    11.00000    0.06328    0.03377 =
         0.03610    0.00894    0.01039    0.00145
C1    1    0.104288    0.459972    0.451936    11.00000    0.03039    0.02674 =
         0.02756    0.00090    0.00416   -0.00331
C2    1    0.133453    0.570178    0.534779    11.00000    0.02697    0.02361 =
         0.03144    0.00179    0.00800   -0.00213
C3    1    0.191600    0.572744    0.632286    11.00000    0.02840    0.02302 =
         0.03141    0.00074    0.00525    0.00052
AFIX  43
H3    2    0.223622    0.485371    0.657652    11.00000   -1.20000
AFIX   0
C4    1    0.201869    0.705632    0.691764    11.00000    0.02645    0.02777 =
         0.03474   -0.00240    0.00668   -0.00332
C5    1    0.153986    0.833208    0.652251    11.00000    0.03508    0.02583 =
         0.04706   -0.00613    0.00991    0.00090
AFIX  43
H5    2    0.161733    0.923344    0.693232    11.00000   -1.20000
AFIX   0
C6    1    0.095835    0.833066    0.555846    11.00000    0.03341    0.02753 =
         0.04862    0.00258    0.00796    0.00792
AFIX  43
H6    2    0.063863    0.920258    0.529882    11.00000   -1.20000
AFIX   0
C7    1    0.087019    0.699376    0.499810    11.00000    0.02550    0.03025 =
         0.03426    0.00504    0.00640    0.00079
C8    1    0.044716    0.527227    0.375931    11.00000    0.02883    0.03429 =
         0.03074    0.00385    0.00629   -0.00479
C9    1    0.263669    0.714227    0.798330    11.00000    0.03324    0.02613 =
         0.03554   -0.00633    0.00471   -0.00321
AFIX  13
H9    2    0.261985    0.819855    0.825310    11.00000   -1.20000
AFIX   0
C10   1    0.352262    0.683366    0.791344    11.00000    0.03005    0.08025 =
         0.03720   -0.00236    0.00746   -0.00765
AFIX  23
H10A  2    0.367889    0.757023    0.742293    11.00000   -1.20000
H10B  2    0.355462    0.580648    0.762227    11.00000   -1.20000
AFIX   0
C11   1    0.413546    0.695157    0.899430    11.00000    0.03158    0.07738 =
         0.04432   -0.00528    0.00269   -0.00598
AFIX  23
H11A  2    0.469888    0.668740    0.892410    11.00000   -1.20000
H11B  2    0.414919    0.800806    0.925126    11.00000   -1.20000
AFIX   0
C12   1    0.389540    0.590419    0.979237    11.00000    0.05306    0.04783 =
         0.04097   -0.00340   -0.00265    0.00596
AFIX  23
H12A  2    0.394923    0.484011    0.958030    11.00000   -1.20000
H12B  2    0.427962    0.606033    1.049464    11.00000   -1.20000
AFIX   0
C13   1    0.302103    0.618700    0.986996    11.00000    0.05554    0.06677 =
         0.03293   -0.00178    0.00918   -0.00758
AFIX  23
H13A  2    0.298504    0.720652    1.017097    11.00000   -1.20000
H13B  2    0.286996    0.543526    1.035466    11.00000   -1.20000
AFIX   0
C14   1    0.240808    0.607985    0.879113    11.00000    0.04017    0.05774 =
         0.03421   -0.00464    0.01126   -0.00969
AFIX  23
H14A  2    0.184496    0.633444    0.886710    11.00000   -1.20000
H14B  2    0.239590    0.502588    0.852973    11.00000   -1.20000
AFIX   0
C15   1   -0.007042    0.474759    0.272918    11.00000    0.03545    0.05311 =
         0.03021    0.00450    0.00014   -0.00694
AFIX 137
H15A  2    0.010808    0.525607    0.215364    11.00000   -1.50000
H15B  2   -0.065385    0.498910    0.268446    11.00000   -1.50000
H15C  2   -0.000783    0.365058    0.266810    11.00000   -1.50000
AFIX   0
C16   1    0.231786    0.311644    0.407640    11.00000    0.04464    0.02304 =
         0.02893   -0.00058    0.00642    0.00442
C17   1    0.229495    0.314414    0.300403    11.00000    0.05309    0.02774 =
         0.02792   -0.00286    0.00353    0.00523
AFIX  43
H17   2    0.178849    0.296846    0.249336    11.00000   -1.20000
AFIX   0
C18   1    0.301443    0.342909    0.268853    11.00000    0.06414    0.03577 =
         0.03142   -0.00079    0.01581    0.01110
AFIX  43
H18   2    0.299663    0.346738    0.195489    11.00000   -1.20000
AFIX   0
C19   1    0.376742    0.366220    0.342329    11.00000    0.04993    0.04188 =
         0.04721    0.00098    0.01744    0.01356
C20   1    0.377433    0.361899    0.449261    11.00000    0.04221    0.05123 =
         0.04180    0.00133    0.00326    0.00915
AFIX  43
H20   2    0.428169    0.377812    0.500516    11.00000   -1.20000
AFIX   0
C21   1    0.305684    0.334882    0.482393    11.00000    0.04678    0.04216 =
         0.02742    0.00105    0.00304    0.00664
AFIX  43
H21   2    0.307105    0.332302    0.555683    11.00000   -1.20000
AFIX   0
C22   1    0.455637    0.394133    0.307103    11.00000    0.06101    0.08803 =
         0.07103    0.00185    0.03254    0.01248
AFIX 137
H22A  2    0.501746    0.409867    0.369254    11.00000   -1.50000
H22B  2    0.448858    0.484285    0.261998    11.00000   -1.50000
H22C  2    0.467503    0.306358    0.267200    11.00000   -1.50000
HKLF 4
REM  1138 IN P2(1)/C
REM R1 =  0.0439 for   3545 Fo > 4sig(Fo)  and  0.0528 for all   4265 data
REM    228 parameters refined using      0 restraints
END
WGHT      0.0667      0.6552
REM Highest difference peak  0.588,  deepest hole -0.307,  1-sigma level  0.048
Q1    1   0.1691  0.2685  0.5025  11.00000  0.05    0.59
Q2    1   0.1002  0.1770  0.4084  11.00000  0.05    0.44
Q3    1   0.1878  0.2990  0.4214  11.00000  0.05    0.37
Q4    1   0.0211  0.4928  0.3253  11.00000  0.05    0.25
Q5    1   0.4416  0.3779  0.2345  11.00000  0.05    0.23
Q6    1   0.2416  0.7019  0.8663  11.00000  0.05    0.23
;
