# Supplementary material for: 5-Cyclo­hexyl-2-methyl-3-(4-methyl­phenyl­sulfin­yl)-1-benzofuran
Source: Acta Crystallogr Sect E Struct Rep Online. 2012 Mar 3;68(Pt 4):o947. doi: 10.1107/S1600536812008409 (PMC3343928; doi:10.1107/S1600536812008409)
Supplement: Supplementary file 2 [file e-68-0o947-Isup2.hkl]

# 
# h,k,l, Fc-squared, Fo-squared, sigma(Fo-squared) and status flag 
# 
data_I
_shelx_title ' 1138 IN P2(1)/C' 
_shelx_refln_list_code          4 
_shelx_F_calc_maximum      188.97 
_exptl_crystal_F_000       752.00 
_reflns_d_resolution_high  0.7690 
 
loop_ 
 _symmetry_equiv_pos_as_xyz 
 'x, y, z' 
 '-x, y+1/2, -z+1/2' 
 '-x, -y, -z' 
 'x, -y-1/2, z-1/2' 
 
_cell_length_a    16.6086 
_cell_length_b     8.8344 
_cell_length_c    13.0330 
_cell_angle_alpha  90.000 
_cell_angle_beta  104.064 
_cell_angle_gamma  90.000 
 
_shelx_F_squared_multiplier     1.000 
 
loop_ 
 _refln_index_h 
 _refln_index_k 
 _refln_index_l 
 _refln_F_squared_calc 
 _refln_F_squared_meas 
 _refln_F_squared_sigma 
 _refln_observed_status 
   1   0   0     8857.17     7816.70    190.07 o 
   2   0   0     6851.60     6659.55     81.40 o 
   3   0   0      313.63      374.50      9.40 o 
   4   0   0     4220.91     4429.91    113.77 o 
   5   0   0      532.28      513.25      7.94 o 
   6   0   0       44.29       52.39      3.69 o 
   7   0   0     1951.29     1800.23     25.39 o 
   8   0   0     1649.07     1676.21     24.03 o 
   9   0   0        6.20        8.42      1.16 o 
  10   0   0       33.55       31.35      1.86 o 
  11   0   0      524.96      463.29     10.40 o 
  12   0   0      586.39      572.48     10.16 o 
  13   0   0      407.90      382.48     21.45 o 
  14   0   0       13.57       18.47      5.88 o 
  15   0   0       52.64       65.15      6.72 o 
  16   0   0        2.65        4.03      3.69 o 
  17   0   0      110.39      109.14      8.73 o 
  18   0   0      469.75      476.85     19.48 o 
  19   0   0       11.57       19.48      5.04 o 
  20   0   0      128.54      144.40     11.08 o 
   1   1   0       12.75       18.17      1.51 o 
   2   1   0       45.38       36.32      1.42 o 
   3   1   0      844.92      844.52      9.27 o 
   4   1   0     1807.23     1831.52     23.54 o 
   5   1   0     4820.92     4844.51     46.19 o 
   6   1   0     3798.17     3745.74     36.00 o 
   7   1   0        0.15        1.14      0.45 o 
   8   1   0       37.48       32.13      1.20 o 
   9   1   0     1075.27     1042.08     11.14 o 
  10   1   0      202.21      220.05      3.39 o 
  11   1   0        0.87        0.48      0.74 o 
  12   1   0     2059.54     1890.65     19.57 o 
  13   1   0      960.93      935.19     13.70 o 
  14   1   0      284.42      288.38      6.18 o 
  15   1   0      113.67      108.17      5.33 o 
  16   1   0        0.23        0.46      1.65 o 
  17   1   0       43.95       39.51      4.15 o 
  18   1   0       69.64       63.27      5.10 o 
  19   1   0      190.23      190.90      8.90 o 
  20   1   0        5.93        1.94      2.85 o 
   0   2   0    17811.79    16837.63    410.70 o 
   1   2   0       91.37       91.62      2.19 o 
   2   2   0     7889.01     8037.25    428.16 o 
   3   2   0     2874.42     2963.68     39.01 o 
   4   2   0     2034.96     1974.94     21.00 o 
   5   2   0      277.53      306.31      7.19 o 
   6   2   0       50.95       29.62      3.70 o 
   7   2   0      604.21      538.69      9.33 o 
   8   2   0      135.86      130.81      3.25 o 
   9   2   0       77.10       87.68      2.66 o 
  10   2   0      586.48      540.20      9.87 o 
  11   2   0      451.35      423.11      7.38 o 
  12   2   0        2.67        3.50      1.41 o 
  13   2   0       58.00       80.26      3.17 o 
  14   2   0      384.64      358.99      7.16 o 
  15   2   0        0.15        1.44      1.60 o 
  16   2   0      174.19      183.69      5.12 o 
  17   2   0      149.15      138.87      5.50 o 
  18   2   0      307.56      275.71     10.07 o 
  19   2   0       18.18       16.00      3.54 o 
  20   2   0        4.69        5.88      3.09 o 
   1   3   0     3820.90     3916.30     53.64 o 
   2   3   0     7184.04     7500.31    101.40 o 
   3   3   0      122.03      152.37      5.36 o 
   4   3   0     1002.38     1162.29     14.69 o 
   5   3   0     2582.31     2904.44     34.99 o 
   6   3   0      353.48      332.21      6.42 o 
   7   3   0       93.43      102.04      4.60 o 
   8   3   0     1353.49     1419.66     21.62 o 
   9   3   0     1055.89     1060.15     19.94 o 
  10   3   0      719.34      643.25     12.94 o 
  11   3   0       34.85       37.22      2.16 o 
  12   3   0     1022.38     1008.04     16.19 o 
  13   3   0      311.04      312.90      9.65 o 
  14   3   0       18.84       22.51      3.78 o 
  15   3   0        0.04        8.51      1.76 o 
  16   3   0       14.57       14.50      2.08 o 
  17   3   0      157.23      141.88      4.83 o 
  18   3   0      121.59      126.14      5.98 o 
  19   3   0        5.31        5.37      5.04 o 
  20   3   0      167.10      185.37     13.10 o 
   0   4   0       40.33       62.06      2.66 o 
   1   4   0     4982.99     5442.20     64.09 o 
   2   4   0      131.77      139.64      3.58 o 
   3   4   0     2136.35     2364.35     33.53 o 
   4   4   0       77.45       51.63      2.24 o 
   5   4   0       21.50       30.03      2.84 o 
   6   4   0      104.11      125.50      2.64 o 
   7   4   0      502.87      467.12      9.18 o 
   8   4   0      230.65      211.10      5.13 o 
   9   4   0       38.93       39.27      4.75 o 
  10   4   0      287.21      271.00      8.23 o 
  11   4   0      139.50      143.99      4.67 o 
  12   4   0       43.59       57.53      3.10 o 
  13   4   0      212.76      200.08      5.03 o 
  14   4   0      247.71      249.22      7.19 o 
  15   4   0      423.54      415.56      9.97 o 
  16   4   0       18.00       18.66      2.81 o 
  17   4   0        6.47        6.53      2.35 o 
  18   4   0        1.86        2.75      2.28 o 
  19   4   0        3.73        1.95      2.98 o 
   1   5   0       33.85       41.22      2.04 o 
   2   5   0     3619.30     3725.88     52.08 o 
   3   5   0     1039.45     1070.02     16.70 o 
   4   5   0       70.71       54.69      2.56 o 
   5   5   0      411.68      395.81      7.75 o 
   6   5   0      914.89      859.33     14.01 o 
   7   5   0       30.67       32.53      3.53 o 
   8   5   0       21.16       25.54      3.09 o 
   9   5   0      274.31      290.14      9.14 o 
  10   5   0      207.31      219.99      8.19 o 
  11   5   0      135.06      142.30      6.64 o 
  12   5   0        0.89        2.55      2.24 o 
  13   5   0       24.70       22.47      3.63 o 
  14   5   0        0.07        1.28      1.84 o 
  15   5   0      267.33      275.68      8.02 o 
  16   5   0        0.27        1.20      2.72 o 
  17   5   0       77.20       62.95      4.29 o 
  18   5   0        9.37        2.38      2.43 o 
   0   6   0      482.04      613.87     12.72 o 
   1   6   0       36.74       35.52      1.79 o 
   2   6   0       40.18       42.06      2.44 o 
   3   6   0     1796.23     1845.73     27.51 o 
   4   6   0      715.87      699.54     12.22 o 
   5   6   0        0.48        2.30      1.32 o 
   6   6   0       69.28      113.31      5.81 o 
   7   6   0      306.75      341.43     10.09 o 
   8   6   0      180.61      152.14      6.53 o 
   9   6   0       17.91       26.08      3.54 o 
  10   6   0       79.48       90.09      6.88 o 
  11   6   0       33.02       30.66      3.80 o 
  12   6   0       44.20       48.07      4.59 o 
  13   6   0       23.87       19.99      3.67 o 
  14   6   0       14.96       16.58      3.78 o 
  15   6   0      715.44      706.70     14.94 o 
  16   6   0      190.97      176.25      6.89 o 
  17   6   0        6.40        3.90      2.62 o 
   1   7   0        0.98        1.16      1.77 o 
   2   7   0      556.74      529.16      9.98 o 
   3   7   0     1584.16     1584.23     24.33 o 
   4   7   0        0.67        3.81      1.58 o 
   5   7   0      120.25      136.26      4.50 o 
   6   7   0        1.47        3.59      2.25 o 
   7   7   0      210.65      208.15      7.69 o 
   8   7   0      317.95      329.56     10.31 o 
   9   7   0      293.18      307.96     12.09 o 
  10   7   0        0.05       -2.37      2.37 o 
  11   7   0       12.26       15.15      3.32 o 
  12   7   0       32.27       26.38      4.02 o 
  13   7   0       29.38       38.49      4.75 o 
  14   7   0       53.00       71.54      9.23 o 
  15   7   0       97.15       94.37      6.89 o 
  16   7   0      160.89      163.88     10.37 o 
   0   8   0      532.07      516.48     18.47 o 
   1   8   0      206.21      194.70      7.24 o 
   2   8   0       82.74       93.01      5.07 o 
   3   8   0       78.32       70.07      7.05 o 
   4   8   0       68.52       60.28      4.20 o 
   5   8   0        9.34       13.75      2.72 o 
   6   8   0       52.52       47.75      4.25 o 
   7   8   0      119.38      148.93     11.75 o 
   8   8   0       46.67       53.93      4.63 o 
   9   8   0       58.45       55.26      4.97 o 
  10   8   0       34.81       31.55      4.27 o 
  11   8   0        3.54        4.87      3.09 o 
  12   8   0       19.13       13.81      4.20 o 
  13   8   0       46.63       40.95      5.34 o 
  14   8   0        1.05       -2.85      2.85 o 
  15   8   0       14.85       11.95      6.21 o 
   1   9   0      272.84      310.16      9.96 o 
   2   9   0        5.43        2.35      2.37 o 
   3   9   0      272.49      250.52     13.10 o 
   4   9   0        0.10       -3.02      3.02 o 
   5   9   0      223.38      211.56     12.43 o 
   6   9   0       11.85       20.48      5.37 o 
   7   9   0       50.42       52.05      7.05 o 
   8   9   0        1.63       -3.36      3.36 o 
   9   9   0       16.58       14.78      5.37 o 
  10   9   0       42.57       31.94      4.49 o 
  11   9   0       48.28       45.48      5.10 o 
  12   9   0       26.73       31.19      4.75 o 
   0  10   0       15.04       24.85      5.04 o 
   1  10   0        4.55        3.47      4.70 o 
   2  10   0       33.21       35.26      6.38 o 
   3  10   0       12.66        4.37      4.03 o 
   4  10   0      143.00      151.12     11.42 o 
   5  10   0       94.78       86.98      9.07 o 
   6  10   0      101.96       80.93      8.73 o 
   7  10   0       79.29       82.95      9.40 o 
   8  10   0        4.34        6.38      5.04 o 
   9  10   0        1.77        2.01      4.37 o 
  10  10   0        0.11       -4.03      4.37 o 
   1  11   0        0.53       -2.69      3.36 o 
   2  11   0      115.75      104.77      9.74 o 
   3  11   0       38.64       35.26      6.72 o 
   4  11   0      106.55      109.81     10.41 o 
   5  11   0       78.60      104.44     10.41 o 
 -21   1   1       55.72       54.21      6.38 o 
 -20   1   1        0.08       -0.10      2.66 o 
 -19   1   1        1.03        4.20      2.85 o 
 -18   1   1       20.15       23.00      3.86 o 
 -17   1   1       50.93       51.86      3.75 o 
 -16   1   1      136.29      137.52      5.35 o 
 -15   1   1       44.39       43.17      2.55 o 
 -14   1   1      212.23      227.09      4.55 o 
 -13   1   1       30.84       34.65      1.83 o 
 -12   1   1      152.24      158.72      3.74 o 
 -11   1   1       72.83       81.71      2.13 o 
 -10   1   1        0.05       -0.40      0.59 o 
  -9   1   1        8.99        8.00      0.88 o 
  -8   1   1       25.64       22.21      1.55 o 
  -7   1   1      505.41      522.41      6.01 o 
  -6   1   1      940.87     1007.75     10.43 o 
  -5   1   1      318.51      343.55      4.00 o 
  -4   1   1      723.75      711.37      7.40 o 
  -3   1   1     3202.96     3208.38     33.66 o 
  -2   1   1     1021.23      958.73     11.66 o 
  -1   1   1     2088.66     2232.25     32.63 o 
   0   1   1     3444.56     3696.84     41.95 o 
   1   1   1     4307.55     4574.18     54.29 o 
   2   1   1      786.02      753.27     10.56 o 
   3   1   1      879.27      920.49     10.23 o 
   4   1   1       50.36       50.99      1.16 o 
   5   1   1       22.96       27.15      1.00 o 
   6   1   1       60.86       60.42      1.41 o 
   7   1   1        6.56        5.09      0.48 o 
   8   1   1      251.72      255.32      3.52 o 
   9   1   1      476.19      505.26      6.01 o 
  10   1   1        6.75        4.74      0.78 o 
  11   1   1        0.13       -0.68      0.68 o 
  12   1   1      972.90      993.97     14.20 o 
  13   1   1      230.11      237.14      5.25 o 
  14   1   1       67.98       77.11      3.45 o 
  15   1   1       22.66       25.48      5.16 o 
  16   1   1        0.71       -0.93      2.01 o 
  17   1   1      219.58      214.89     11.75 o 
  18   1   1      125.32      118.72      6.74 o 
  19   1   1        3.91        5.89      4.20 o 
  20   1   1       10.60       13.92      3.44 o 
 -20   2   1       34.38       39.17      4.83 o 
 -19   2   1        1.46        5.71      3.06 o 
 -18   2   1       14.84       10.28      2.52 o 
 -17   2   1       58.69       58.00      3.80 o 
 -16   2   1       10.33       11.12      1.75 o 
 -15   2   1        2.05        5.03      1.49 o 
 -14   2   1      523.08      496.52      8.84 o 
 -13   2   1       56.39       52.55      3.88 o 
 -12   2   1      759.22      726.99     11.19 o 
 -11   2   1      306.65      275.62      4.27 o 
 -10   2   1       17.95       10.91      0.70 o 
  -9   2   1       92.47      102.11      1.99 o 
  -8   2   1        8.48       12.05      1.00 o 
  -7   2   1     3504.14     3735.66     39.63 o 
  -6   2   1      684.75      729.62      8.51 o 
  -5   2   1      202.40      267.30      3.53 o 
  -4   2   1      330.40      323.04      5.09 o 
  -3   2   1      112.51      109.13      2.56 o 
  -2   2   1    19110.13    18035.28    429.83 o 
  -1   2   1     1523.31     1454.91     27.08 o 
   0   2   1    17107.21    15870.72    219.19 o 
   1   2   1    23859.01    22046.39    265.75 o 
   2   2   1      503.90      571.58      7.54 o 
   3   2   1       40.18       22.53      0.91 o 
   4   2   1       33.95       38.27      2.38 o 
   5   2   1      741.49      862.22     13.22 o 
   6   2   1      226.21      192.86      3.50 o 
   7   2   1      773.55      811.78     11.04 o 
   8   2   1      385.90      372.01      6.27 o 
   9   2   1      430.59      420.67      8.29 o 
  10   2   1       95.01       91.59      3.07 o 
  11   2   1        0.16        0.59      1.15 o 
  12   2   1      129.61      128.25      5.33 o 
  13   2   1       58.63       48.88      2.82 o 
  14   2   1      172.25      163.74      4.62 o 
  15   2   1       94.87       88.50      3.60 o 
  16   2   1      333.71      322.91      7.06 o 
  17   2   1       51.41       60.07      4.83 o 
  18   2   1       11.31       19.07      3.44 o 
  19   2   1       12.40       14.41      3.44 o 
  20   2   1        5.18        2.53      2.82 o 
 -20   3   1       30.89       26.19      7.05 o 
 -19   3   1      221.76      226.53      9.46 o 
 -18   3   1       81.20       78.86      4.48 o 
 -17   3   1       90.34       88.71      5.28 o 
 -16   3   1       50.07       43.03      3.48 o 
 -15   3   1        0.40        1.48      1.47 o 
 -14   3   1      507.39      476.55     11.63 o 
 -13   3   1       79.11       80.99      4.14 o 
 -12   3   1       25.56       30.99      3.10 o 
 -11   3   1      366.38      337.24     10.01 o 
 -10   3   1       80.67      101.07      4.75 o 
  -9   3   1       77.09       86.58      3.23 o 
  -8   3   1       13.09       27.94      2.63 o 
  -7   3   1      325.35      411.91      7.55 o 
  -6   3   1       43.18       67.53      2.09 o 
  -5   3   1      232.67      336.04      6.35 o 
  -4   3   1      380.98      484.64      8.11 o 
  -3   3   1     1070.85     1162.61     17.19 o 
  -2   3   1      645.92      607.04     12.24 o 
  -1   3   1     2790.51     3228.81     52.44 o 
   0   3   1      197.26      180.76      2.76 o 
   1   3   1      790.71      726.86      9.52 o 
   2   3   1      187.41      133.62      4.46 o 
   3   3   1     1109.21     1173.83     14.83 o 
   4   3   1      246.45      277.53      5.38 o 
   5   3   1       47.45       76.31      2.56 o 
   6   3   1       36.78       26.63      2.09 o 
   7   3   1       34.86       41.69      1.68 o 
   8   3   1      534.66      528.50     17.56 o 
   9   3   1      276.98      267.97      6.32 o 
  10   3   1       24.97       28.22      2.18 o 
  11   3   1        5.35        9.61      1.49 o 
  12   3   1     1115.60     1053.86     15.34 o 
  13   3   1       92.99       75.86      3.23 o 
  14   3   1      742.81      711.48     11.77 o 
  15   3   1        3.22        3.83      1.56 o 
  16   3   1       84.85       93.79      3.88 o 
  17   3   1       33.75       37.99      3.64 o 
  18   3   1       34.31       33.32      4.11 o 
  19   3   1       23.87       27.54      6.38 o 
 -19   4   1        2.44        5.13      2.52 o 
 -18   4   1       22.10       19.42      2.91 o 
 -17   4   1      250.97      262.41      8.99 o 
 -16   4   1        1.00        2.07      1.95 o 
 -15   4   1        3.23        1.50      1.89 o 
 -14   4   1        0.24       -0.13      1.72 o 
 -13   4   1      432.70      413.06      9.32 o 
 -12   4   1      377.92      404.98      8.84 o 
 -11   4   1      139.88      157.93      6.99 o 
 -10   4   1      141.55      142.42      4.47 o 
  -9   4   1      127.21      135.29      4.06 o 
  -8   4   1       15.26       37.28      2.93 o 
  -7   4   1      385.78      448.53      9.45 o 
  -6   4   1     1142.84     1245.91     18.72 o 
  -5   4   1      342.31      364.58      6.86 o 
  -4   4   1       62.47       57.49      2.99 o 
  -3   4   1       91.28      127.54      3.62 o 
  -2   4   1     1666.29     1962.60     31.56 o 
  -1   4   1      164.62      159.43      7.61 o 
   0   4   1     1046.64     1129.24     14.42 o 
   1   4   1     2852.02     3329.82     35.52 o 
   2   4   1     2213.30     2412.72     26.15 o 
   3   4   1      232.94      311.52      5.91 o 
   4   4   1      286.70      399.65      9.46 o 
   5   4   1      488.24      595.51      9.60 o 
   6   4   1      108.31      101.45      2.09 o 
   7   4   1        1.87       12.53      1.24 o 
   8   4   1        0.14        0.61      1.12 o 
   9   4   1       73.11       96.68      3.70 o 
  10   4   1      501.98      477.24      9.70 o 
  11   4   1       66.84       74.45      3.61 o 
  12   4   1       90.09       95.47      3.54 o 
  13   4   1      246.45      264.01      6.03 o 
  14   4   1      378.78      366.03     12.80 o 
  15   4   1        1.06       -0.77      1.82 o 
  16   4   1        1.88        0.73      2.05 o 
  17   4   1       51.87       46.49      3.82 o 
  18   4   1       48.90       45.72      3.77 o 
  19   4   1       21.60       22.84      6.04 o 
 -19   5   1       34.65       38.17      3.94 o 
 -18   5   1       38.93       34.18      3.58 o 
 -17   5   1        0.02        1.38      2.20 o 
 -16   5   1      106.64      110.34      5.26 o 
 -15   5   1        2.87        3.47      2.03 o 
 -14   5   1       71.80       55.99      3.64 o 
 -13   5   1       44.63       45.35      4.25 o 
 -12   5   1        8.66        4.52      2.58 o 
 -11   5   1      231.33      223.81      8.54 o 
 -10   5   1      129.81      121.42      6.26 o 
  -9   5   1        5.47        3.62      3.36 o 
  -8   5   1        0.07        0.99      1.86 o 
  -7   5   1       50.06       74.60      2.67 o 
  -6   5   1      187.17      211.39      6.61 o 
  -5   5   1       95.83       89.55      5.49 o 
  -4   5   1      129.24      151.01      5.72 o 
  -3   5   1      379.33      416.46     11.09 o 
  -2   5   1     1448.31     1611.44     23.83 o 
  -1   5   1       82.36       81.01      3.34 o 
   0   5   1     1174.06     1273.98     16.92 o 
   1   5   1     1459.29     1426.74     18.18 o 
   2   5   1      900.88     1040.33     12.15 o 
   3   5   1       90.68      105.42      3.59 o 
   4   5   1      147.18      229.05      4.24 o 
   5   5   1      172.45      164.44      3.50 o 
   6   5   1      191.38      178.44      3.62 o 
   7   5   1       15.40       18.50      1.33 o 
   8   5   1      199.62      196.62     12.43 o 
   9   5   1      383.28      344.77     10.44 o 
  10   5   1      165.89      145.29      6.76 o 
  11   5   1      428.88      413.56     11.99 o 
  12   5   1      650.91      633.65     16.26 o 
  13   5   1       29.69       33.69      4.25 o 
  14   5   1       60.97       66.72      4.08 o 
  15   5   1       40.23       34.06      3.35 o 
  16   5   1       62.86       56.14      4.12 o 
  17   5   1       13.81       10.18      2.73 o 
  18   5   1        8.16       13.31      2.90 o 
 -18   6   1        8.98        7.80      3.10 o 
 -17   6   1        1.31        2.28      2.43 o 
 -16   6   1        1.20        0.97      2.12 o 
 -15   6   1      245.39      228.26      7.43 o 
 -14   6   1        2.73        5.81      3.06 o 
 -13   6   1      117.65       93.08      6.16 o 
 -12   6   1       22.91       25.57      3.78 o 
 -11   6   1        0.19       -1.57      2.10 o 
 -10   6   1      473.39      454.14     12.94 o 
  -9   6   1      391.50      372.25     19.14 o 
  -8   6   1        5.68        7.48      2.58 o 
  -7   6   1      138.75      143.37      6.40 o 
  -6   6   1      399.45      372.68      9.64 o 
  -5   6   1        0.49        1.92      2.11 o 
  -4   6   1        0.43        0.74      1.38 o 
  -3   6   1      589.61      588.71     10.64 o 
  -2   6   1       48.67       55.37      2.78 o 
  -1   6   1       62.28       76.87      2.30 o 
   0   6   1      485.60      472.41      7.29 o 
   1   6   1      405.80      395.19      6.45 o 
   2   6   1      969.94     1080.85     14.49 o 
   3   6   1      279.77      246.72      5.79 o 
   4   6   1       34.17       52.66      4.42 o 
   5   6   1      110.89      117.09      3.81 o 
   6   6   1      614.51      604.86     14.43 o 
   7   6   1      520.57      460.68     12.32 o 
   8   6   1      141.21      151.88      6.64 o 
   9   6   1        0.15       -1.68      2.35 o 
  10   6   1      177.44      164.89      7.36 o 
  11   6   1       15.29       18.07      3.39 o 
  12   6   1       54.12       46.57      4.73 o 
  13   6   1        2.80        3.91      5.37 o 
  14   6   1      350.15      340.44     17.08 o 
  15   6   1       35.65       37.49      3.56 o 
  16   6   1        1.51        4.55      2.46 o 
  17   6   1        0.18       -0.15      2.34 o 
 -16   7   1       14.91       15.02      3.05 o 
 -15   7   1       24.34       20.56      4.20 o 
 -14   7   1       22.72       29.77      4.87 o 
 -13   7   1       15.34       11.20      3.47 o 
 -12   7   1        2.31        1.55      2.82 o 
 -11   7   1       16.69       11.78      5.71 o 
 -10   7   1      100.37      109.65      6.41 o 
  -9   7   1       79.42       71.99      5.10 o 
  -8   7   1      108.22       98.40      5.70 o 
  -7   7   1      130.99      128.36      8.56 o 
  -6   7   1       90.32       96.77      5.37 o 
  -5   7   1      192.88      171.86      5.13 o 
  -4   7   1      121.39      113.84      4.34 o 
  -3   7   1     1321.41     1283.57     20.53 o 
  -2   7   1      265.02      265.39      6.44 o 
  -1   7   1     1720.82     1732.59     36.46 o 
   0   7   1      304.49      286.06     13.10 o 
   1   7   1      149.24      129.96      9.91 o 
   2   7   1       30.58       25.91      2.20 o 
   3   7   1      676.35      668.73     12.01 o 
   4   7   1      269.35      279.36      6.61 o 
   5   7   1      401.71      339.65      9.90 o 
   6   7   1       53.33       48.08      4.11 o 
   7   7   1       41.28       48.50      4.53 o 
   8   7   1       47.67       39.32      4.02 o 
   9   7   1      631.18      544.09     16.62 o 
  10   7   1       80.08       67.38      5.22 o 
  11   7   1      208.48      192.52      9.23 o 
  12   7   1      216.39      203.47      8.90 o 
  13   7   1       11.76       12.90      3.54 o 
  14   7   1      215.42      229.12     18.30 o 
  15   7   1      201.10      188.62     10.31 o 
  16   7   1        2.91        4.80      2.70 o 
 -15   8   1       18.26       20.46      4.87 o 
 -14   8   1      177.63      165.58     15.28 o 
 -13   8   1      254.07      233.23     15.62 o 
 -12   8   1      165.45      150.02     10.58 o 
 -11   8   1       38.00       40.97      4.75 o 
 -10   8   1        6.14        4.02      4.53 o 
  -9   8   1      201.67      220.39      9.01 o 
  -8   8   1      264.05      246.73     23.00 o 
  -7   8   1        2.86        4.12      2.72 o 
  -6   8   1        2.19        2.51      2.48 o 
  -5   8   1       49.72       37.82      3.87 o 
  -4   8   1       21.27       21.03      2.90 o 
  -3   8   1      229.27      230.82      7.79 o 
  -2   8   1       35.95       38.34      3.67 o 
  -1   8   1      101.61      106.54      6.72 o 
   0   8   1      410.64      417.78     12.43 o 
   1   8   1      172.83      128.81      5.88 o 
   2   8   1       32.65       36.72      3.30 o 
   3   8   1      454.57      414.20     11.19 o 
   4   8   1        0.29       -1.68      2.69 o 
   5   8   1        0.50        1.01      3.36 o 
   6   8   1        0.12        0.84      2.14 o 
   7   8   1       18.94       20.15      7.56 o 
   8   8   1      205.84      200.07      8.30 o 
   9   8   1      644.03      635.32     16.71 o 
  10   8   1      531.81      582.23     37.11 o 
  11   8   1       20.08       25.62      7.39 o 
  12   8   1       53.92       50.69      5.34 o 
  13   8   1        4.98        7.04      3.67 o 
  14   8   1       70.48       77.64      6.53 o 
 -13   9   1       60.45       57.41     10.41 o 
 -12   9   1        0.87        1.09      3.20 o 
 -11   9   1        2.86        1.18      3.09 o 
 -10   9   1       17.81       14.74      3.67 o 
  -9   9   1        2.29        0.39      3.36 o 
  -8   9   1       84.04       79.59      8.40 o 
  -7   9   1       13.33       15.11      5.04 o 
  -6   9   1       17.01       18.13      5.04 o 
  -5   9   1       30.80       31.23      5.71 o 
  -4   9   1      126.91      148.43     10.07 o 
  -3   9   1      609.51      620.99     20.65 o 
  -2   9   1       23.78       17.77      6.04 o 
  -1   9   1      245.38      269.81     10.24 o 
   0   9   1        0.41        1.51      2.14 o 
   1   9   1        1.29       -1.86      1.86 o 
   2   9   1       45.99       50.63      4.11 o 
   3   9   1       17.93       27.54      5.37 o 
   4   9   1      583.43      562.49     21.83 o 
   5   9   1      310.02      307.27     15.45 o 
   6   9   1        3.61        3.69      4.03 o 
   7   9   1       45.14       65.15      7.72 o 
   8   9   1       55.17       64.81      8.06 o 
   9   9   1       11.22       13.77      5.37 o 
  10   9   1       20.29       30.54      5.88 o 
  11   9   1        3.89        6.29      3.20 o 
  12   9   1       11.61       12.49      3.91 o 
 -10  10   1       31.33       44.66      7.72 o 
  -9  10   1       86.52      107.12     10.41 o 
  -8  10   1      210.33      210.55     14.10 o 
  -7  10   1       30.97       28.21      6.38 o 
  -6  10   1       45.72       49.70      7.39 o 
  -5  10   1      194.86      205.85     13.10 o 
  -4  10   1      113.51      100.41      9.07 o 
  -3  10   1       40.52       29.22      5.71 o 
  -2  10   1      256.17      273.69     14.10 o 
  -1  10   1      215.75      239.39      9.02 o 
   0  10   1       66.70       80.06      5.46 o 
   1  10   1       10.65       20.15      5.04 o 
   2  10   1       78.79       92.68      8.73 o 
   3  10   1      122.02      126.27     10.07 o 
   4  10   1        9.15        6.72      4.70 o 
   5  10   1      106.75       94.03      9.40 o 
   6  10   1      172.99      153.13     11.75 o 
   7  10   1      169.02      146.08     11.75 o 
   8  10   1        1.62       -1.34      4.70 o 
   9  10   1      181.40      178.99     13.43 o 
  -6  11   1       23.35       17.13      6.04 o 
  -5  11   1       18.65       12.09      5.04 o 
  -4  11   1      362.90      313.65     16.79 o 
  -3  11   1      236.63      240.11     14.10 o 
  -2  11   1        7.21        1.01      4.03 o 
  -1  11   1       21.83       21.83      5.37 o 
   0  11   1      115.28      121.23      9.74 o 
   1  11   1       19.44       19.14      5.37 o 
   2  11   1        9.60        5.37      4.37 o 
   3  11   1        0.18       -3.69      3.69 o 
   4  11   1      360.68      354.28     18.13 o 
   5  11   1      213.44      191.08     13.43 o 
 -21   0   2      400.66      384.51     18.81 o 
 -20   0   2        2.51        3.36      4.70 o 
 -19   0   2       34.60       34.25      6.38 o 
 -18   0   2      224.26      220.63     12.76 o 
 -17   0   2      106.88       85.90      9.40 o 
 -16   0   2       96.56       99.94      5.55 o 
 -15   0   2        1.01        1.56      4.03 o 
 -14   0   2       39.90       43.86      2.66 o 
 -13   0   2      391.20      361.98      7.63 o 
 -12   0   2       26.91       31.67      2.23 o 
 -11   0   2     2176.56     2048.77     29.78 o 
 -10   0   2      407.19      315.85      6.43 o 
  -9   0   2     6682.58     6904.49     93.24 o 
  -8   0   2        0.50        1.01      0.89 o 
  -7   0   2     7698.88     8218.65    110.10 o 
  -6   0   2     3440.52     3710.09     50.46 o 
  -5   0   2    23947.67    21481.25    367.18 o 
  -4   0   2    35708.73    32139.41   1155.18 o 
  -3   0   2     8551.64     8515.08    180.31 o 
  -2   0   2     8810.33     8256.94    183.15 o 
  -1   0   2      989.37      939.65     15.35 o 
   0   0   2     8600.34     8450.05    411.37 o 
   1   0   2    22102.02    20041.81    343.43 o 
   2   0   2     4016.95     4125.48     47.84 o 
   3   0   2        0.96        2.05      0.38 o 
   4   0   2     9092.17     9233.68    159.66 o 
   5   0   2        1.52        0.99      0.64 o 
   6   0   2        8.10        4.23      0.93 o 
   7   0   2        0.35        0.69      0.67 o 
   8   0   2      643.97      639.35     11.83 o 
   9   0   2     1428.68     1519.94     22.41 o 
  10   0   2     1680.26     1725.09     28.34 o 
  11   0   2      754.18      681.83     11.41 o 
  12   0   2      623.92      604.13     13.58 o 
  13   0   2       67.05       71.89      4.03 o 
  14   0   2        7.01       10.41      3.69 o 
  15   0   2      227.72      206.19     11.42 o 
  16   0   2      154.14      167.57     10.75 o 
  17   0   2      134.03      145.74     10.41 o 
  18   0   2       71.49       75.56      8.06 o 
  19   0   2      136.14      147.09     10.75 o 
  20   0   2       68.81       77.24      8.73 o 
 -21   1   2      201.38      207.09      9.49 o 
 -20   1   2       46.79       49.96      5.21 o 
 -19   1   2        9.31       13.16      3.54 o 
 -18   1   2       12.42       16.02      2.70 o 
 -17   1   2        0.19        0.11      2.02 o 
 -16   1   2      406.83      378.25      7.68 o 
 -15   1   2      134.63      115.42      4.66 o 
 -14   1   2        1.52        0.19      1.08 o 
 -13   1   2       14.85       13.31      1.25 o 
 -12   1   2      615.67      567.77      7.26 o 
 -11   1   2      359.25      322.65      5.71 o 
 -10   1   2      174.12      161.35      3.15 o 
  -9   1   2     4563.75     4642.78     44.87 o 
  -8   1   2     2018.17     1968.98     18.29 o 
  -7   1   2       23.21       42.30      1.63 o 
  -6   1   2       49.64       63.76      1.34 o 
  -5   1   2     8550.82     8601.02     81.67 o 
  -4   1   2     8347.61     8704.66     82.68 o 
  -3   1   2    10587.53    10590.85    184.28 o 
  -2   1   2       18.66       19.11      0.69 o 
  -1   1   2     4605.11     4658.52     48.68 o 
   0   1   2     2652.05     2813.35     27.11 o 
   1   1   2      549.32      535.42      5.77 o 
   2   1   2     5227.04     5588.38     58.35 o 
   3   1   2     1887.96     1907.95     20.59 o 
   4   1   2       59.02       65.28      1.69 o 
   5   1   2     3269.73     3443.84     30.65 o 
   6   1   2      370.52      345.44      5.92 o 
   7   1   2      142.93      238.67      3.15 o 
   8   1   2        2.81        0.70      0.69 o 
   9   1   2      440.07      422.74      5.50 o 
  10   1   2        4.27       10.94      1.19 o 
  11   1   2      116.55      140.11      3.14 o 
  12   1   2      213.81      194.94      4.70 o 
  13   1   2     1424.08     1352.30     25.94 o 
  14   1   2      865.54      838.88     17.89 o 
  15   1   2       33.20       31.57      3.67 o 
  16   1   2        1.51        3.06      2.34 o 
  17   1   2      198.88      200.78      8.55 o 
  18   1   2        3.28        7.80      3.53 o 
  19   1   2        1.20        3.54      2.82 o 
  20   1   2        7.49        9.28      3.36 o 
 -21   2   2      205.04      204.15     12.43 o 
 -20   2   2        4.78        7.39      3.35 o 
 -19   2   2       21.29       13.68      2.70 o 
 -18   2   2      306.00      304.32      8.43 o 
 -17   2   2      307.31      306.47      9.45 o 
 -16   2   2       60.32       63.25      3.12 o 
 -15   2   2       33.92       27.17      2.25 o 
 -14   2   2      376.34      332.93      6.82 o 
 -13   2   2      819.47      799.41     10.62 o 
 -12   2   2      161.07      195.58      4.30 o 
 -11   2   2      187.58      152.96      2.61 o 
 -10   2   2      918.79      856.85      8.81 o 
  -9   2   2      348.22      369.73      4.84 o 
  -8   2   2       64.50       76.07      3.48 o 
  -7   2   2     2830.32     2929.18     31.43 o 
  -6   2   2      991.92      997.24     11.42 o 
  -5   2   2       42.78       48.91      1.32 o 
  -4   2   2       42.41       27.91      1.07 o 
  -3   2   2      121.33       66.58      2.33 o 
  -2   2   2     3621.92     3743.51     39.42 o 
  -1   2   2      371.36      331.99      3.94 o 
   0   2   2     1290.79     1326.30     14.52 o 
   1   2   2     8917.51     8991.38    137.35 o 
   2   2   2     1104.73     1086.16     11.14 o 
   3   2   2      653.67      684.30      7.38 o 
   4   2   2      960.52      963.06     14.23 o 
   5   2   2       31.73       24.03      1.49 o 
   6   2   2      396.21      471.71      6.05 o 
   7   2   2      441.35      388.90      4.96 o 
   8   2   2      245.06      214.37      3.23 o 
   9   2   2      468.41      444.79      5.65 o 
  10   2   2      235.73      250.20      5.26 o 
  11   2   2       64.65       57.15      4.75 o 
  12   2   2        2.91        2.17      1.38 o 
  13   2   2       88.01       95.79      3.55 o 
  14   2   2        5.80        6.25      1.62 o 
  15   2   2       75.70       74.90      4.95 o 
  16   2   2       46.47       45.23      4.25 o 
  17   2   2      111.95      110.59      6.40 o 
  18   2   2        7.23        6.25      2.82 o 
  19   2   2       29.72       30.24      4.11 o 
 -20   3   2        8.31        8.69      3.47 o 
 -19   3   2      100.47      106.82      6.74 o 
 -18   3   2        0.02        1.89      2.15 o 
 -17   3   2       71.09       72.35      3.54 o 
 -16   3   2      210.98      213.31      5.58 o 
 -15   3   2        0.97        2.69      1.45 o 
 -14   3   2        2.61        1.74      1.45 o 
 -13   3   2      206.67      195.92      5.42 o 
 -12   3   2      659.06      613.09      9.91 o 
 -11   3   2      750.73      759.41     11.38 o 
 -10   3   2       30.45       25.71      1.70 o 
  -9   3   2     1763.78     1778.79     19.75 o 
  -8   3   2     1860.16     1955.19     21.48 o 
  -7   3   2        2.73        4.19      0.82 o 
  -6   3   2     1802.04     1809.29     19.75 o 
  -5   3   2     2078.23     2055.89     22.75 o 
  -4   3   2      127.18      140.54      3.44 o 
  -3   3   2        1.95        3.22      1.79 o 
  -2   3   2       15.14       15.11      0.75 o 
  -1   3   2     8223.92     8194.16     84.53 o 
   0   3   2      213.80      228.93      5.73 o 
   1   3   2     1711.06     2014.28     21.81 o 
   2   3   2     1176.03     1106.69     14.21 o 
   3   3   2       72.56       77.22      2.05 o 
   4   3   2     1061.09     1332.38     15.14 o 
   5   3   2      509.77      472.93      7.12 o 
   6   3   2      593.90      580.53     10.31 o 
   7   3   2        5.33       16.83      2.24 o 
   8   3   2      176.27      215.93      5.24 o 
   9   3   2      291.26      305.37      5.09 o 
  10   3   2      461.82      447.60      6.78 o 
  11   3   2      575.28      544.15     10.00 o 
  12   3   2      152.28      146.54      4.35 o 
  13   3   2      735.42      705.44     11.51 o 
  14   3   2      317.45      301.73      9.89 o 
  15   3   2        3.24        3.50      1.60 o 
  16   3   2      154.48      171.11      5.08 o 
  17   3   2       61.34       55.61      4.73 o 
  18   3   2       22.40       28.60      3.87 o 
  19   3   2        0.00        2.69      4.37 o 
 -20   4   2        1.83        1.67      3.29 o 
 -19   4   2        0.94        2.75      2.30 o 
 -18   4   2        1.18       -1.74      2.00 o 
 -17   4   2        0.34       -1.68      1.74 o 
 -16   4   2       52.63       60.63      3.85 o 
 -15   4   2       11.52       16.84      3.65 o 
 -14   4   2      551.86      538.32     11.32 o 
 -13   4   2       79.16       78.67      4.77 o 
 -12   4   2        0.09       -0.45      1.98 o 
 -11   4   2       15.67       17.18      2.31 o 
 -10   4   2     1089.82     1104.38     17.78 o 
  -9   4   2        0.20        0.08      1.28 o 
  -8   4   2       20.65       37.93      2.18 o 
  -7   4   2      340.90      279.57      4.70 o 
  -6   4   2     1550.66     1528.10     27.43 o 
  -5   4   2       43.22       57.08      2.51 o 
  -4   4   2     1453.03     1558.72     24.01 o 
  -3   4   2     3558.12     3694.54     51.38 o 
  -2   4   2     2027.53     2086.72     29.98 o 
  -1   4   2      367.57      342.31      4.79 o 
   0   4   2       10.18       19.14      1.48 o 
   1   4   2      236.62      223.55      3.58 o 
   2   4   2     1623.22     1903.41     23.70 o 
   3   4   2      846.83      870.17     11.83 o 
   4   4   2      636.80      653.65     10.50 o 
   5   4   2      854.68      807.13     10.78 o 
   6   4   2      236.23      261.05      4.70 o 
   7   4   2      141.14      170.87      4.79 o 
   8   4   2      229.91      186.27      3.98 o 
   9   4   2       29.57       28.67      1.75 o 
  10   4   2       72.20       97.95      4.15 o 
  11   4   2      297.23      287.51      8.00 o 
  12   4   2       38.09       43.23      2.59 o 
  13   4   2       20.02       19.66      2.18 o 
  14   4   2       44.86       35.93      2.66 o 
  15   4   2       43.30       41.54      3.40 o 
  16   4   2        2.56        1.22      2.12 o 
  17   4   2        8.35        5.84      3.44 o 
  18   4   2       41.56       50.04      7.39 o 
 -19   5   2      139.41      156.31      6.70 o 
 -18   5   2      119.65      132.98      6.02 o 
 -17   5   2        0.09        0.16      3.05 o 
 -16   5   2       18.25       17.75      2.75 o 
 -15   5   2      214.69      214.95      6.96 o 
 -14   5   2       31.94       33.81      3.30 o 
 -13   5   2      109.48      103.82      6.12 o 
 -12   5   2        4.95        3.84      5.04 o 
 -11   5   2        5.64       10.69      2.82 o 
 -10   5   2      135.44      126.19      6.16 o 
  -9   5   2      231.54      211.90      7.84 o 
  -8   5   2       30.40       29.38      3.20 o 
  -7   5   2       85.80       96.98      3.54 o 
  -6   5   2       44.76       53.57      2.76 o 
  -5   5   2       20.24       16.10      2.22 o 
  -4   5   2        7.62        3.36      1.36 o 
  -3   5   2       46.22       43.60      3.10 o 
  -2   5   2     1250.36     1228.31     19.05 o 
  -1   5   2     1894.02     1995.29     24.85 o 
   0   5   2       54.67       39.29      1.75 o 
   1   5   2       20.34       17.15      2.86 o 
   2   5   2      623.34      604.56      7.82 o 
   3   5   2      528.46      496.37     10.91 o 
   4   5   2       20.63       21.44      2.31 o 
   5   5   2        2.40        2.09      0.85 o 
   6   5   2      804.76      809.45     12.92 o 
   7   5   2      282.22      290.08      7.43 o 
   8   5   2        3.96        6.65      1.79 o 
   9   5   2       56.39       48.27      2.59 o 
  10   5   2       25.13       22.26      3.69 o 
  11   5   2      104.99       93.89      7.89 o 
  12   5   2       76.22       72.67      5.34 o 
  13   5   2      171.27      150.12      5.63 o 
  14   5   2       10.08       16.20      2.56 o 
  15   5   2       45.29       42.64      5.86 o 
  16   5   2        0.58       -1.11      2.05 o 
  17   5   2        2.61        2.66      2.36 o 
  18   5   2       36.99       41.16      7.56 o 
 -18   6   2        0.90        2.94      2.56 o 
 -17   6   2       13.10        9.74      2.66 o 
 -16   6   2       18.73       25.94      3.15 o 
 -15   6   2       21.63       21.88      4.20 o 
 -14   6   2       97.74      100.53      6.26 o 
 -13   6   2       25.76       23.25      3.78 o 
 -12   6   2        1.53        2.35      3.86 o 
 -11   6   2       47.33       37.75      4.11 o 
 -10   6   2       57.01       66.41      4.97 o 
  -9   6   2       33.84       37.33      7.39 o 
  -8   6   2      271.87      269.00     10.24 o 
  -7   6   2     1005.52      948.18     15.88 o 
  -6   6   2     1982.03     2084.66     31.11 o 
  -5   6   2      535.58      557.64     10.50 o 
  -4   6   2       90.06       63.65      3.14 o 
  -3   6   2      326.89      308.23      6.96 o 
  -2   6   2      488.21      514.00      9.67 o 
  -1   6   2      159.60      156.97      4.40 o 
   0   6   2      511.52      494.33      7.67 o 
   1   6   2        6.52        2.40      1.29 o 
   2   6   2        6.40        1.28      0.74 o 
   3   6   2       39.38       45.62      1.82 o 
   4   6   2      467.18      471.15      9.07 o 
   5   6   2      173.55      170.14      6.54 o 
   6   6   2      190.01      192.12      7.32 o 
   7   6   2       27.96       27.68      3.44 o 
   8   6   2      323.45      332.13     10.42 o 
   9   6   2       11.63       10.85      2.96 o 
  10   6   2      163.84      154.99      7.35 o 
  11   6   2      506.35      490.84     14.12 o 
  12   6   2      231.89      242.93      9.61 o 
  13   6   2       25.59       26.19      6.04 o 
  14   6   2      219.48      215.96      7.19 o 
  15   6   2      227.84      231.31      7.72 o 
  16   6   2      150.16      153.30      6.41 o 
  17   6   2        0.03        0.68      2.36 o 
 -17   7   2        3.73        3.37      2.43 o 
 -16   7   2       14.90       17.90      3.82 o 
 -15   7   2      128.71      129.22      7.69 o 
 -14   7   2        2.91        2.38      3.06 o 
 -13   7   2      203.81      192.08      8.90 o 
 -12   7   2      283.68      279.90     10.56 o 
 -11   7   2      138.91      144.53      7.56 o 
 -10   7   2       37.56       36.83      4.15 o 
  -9   7   2       43.66       32.91      5.71 o 
  -8   7   2        2.72       -0.15      2.34 o 
  -7   7   2       16.01       18.17      3.36 o 
  -6   7   2       49.34       50.94      4.15 o 
  -5   7   2       14.66       15.87      2.16 o 
  -4   7   2       64.45       73.43      3.55 o 
  -3   7   2      215.92      223.94      6.04 o 
  -2   7   2     1684.38     1709.88     27.96 o 
  -1   7   2        7.36        8.25      2.65 o 
   0   7   2        4.42        2.98      1.86 o 
   1   7   2        0.75       -0.38      2.35 o 
   2   7   2       18.59       14.17      1.62 o 
   3   7   2       15.05       14.97      1.95 o 
   4   7   2       37.73       36.42      2.46 o 
   5   7   2        9.83       15.79      2.90 o 
   6   7   2      190.46      204.21      7.74 o 
   7   7   2      196.42      200.99      7.89 o 
   8   7   2       48.14       64.43      8.73 o 
   9   7   2      293.22      292.85     14.44 o 
  10   7   2      151.60      161.11      7.83 o 
  11   7   2        1.99        1.85      2.85 o 
  12   7   2       56.18       53.67      7.05 o 
  13   7   2       68.85       71.92      5.92 o 
  14   7   2        0.87       -0.17      2.85 o 
  15   7   2        0.73       -0.21      2.19 o 
 -15   8   2       43.24       35.23      5.04 o 
 -14   8   2       48.26       48.22      5.22 o 
 -13   8   2       33.16       30.50      4.49 o 
 -12   8   2        1.70       -1.30      2.90 o 
 -11   8   2       30.35       23.24      4.11 o 
 -10   8   2       13.73        9.96      5.54 o 
  -9   8   2        4.40        0.50      5.54 o 
  -8   8   2        5.42        1.39      2.66 o 
  -7   8   2        0.40       -1.10      2.48 o 
  -6   8   2      141.74      148.75      6.87 o 
  -5   8   2      622.86      608.50     15.15 o 
  -4   8   2      143.09      132.11      4.95 o 
  -3   8   2      110.72      105.81      5.58 o 
  -2   8   2      490.83      496.29     12.94 o 
  -1   8   2      243.80      220.56      7.84 o 
   0   8   2        1.11        0.32      2.01 o 
   1   8   2        5.81        4.56      2.17 o 
   2   8   2        5.18        9.44      2.24 o 
   3   8   2        9.51       13.08      2.69 o 
   4   8   2       52.54       57.42      6.72 o 
   5   8   2      142.43      156.82     11.08 o 
   6   8   2        3.32        7.71      3.02 o 
   7   8   2       13.92       12.33      2.98 o 
   8   8   2       25.24       28.84      5.37 o 
   9   8   2        8.78        6.72      4.37 o 
  10   8   2      162.88      135.88      9.91 o 
  11   8   2        8.92        9.91      3.86 o 
  12   8   2       43.04       66.24      5.64 o 
  13   8   2       46.50       50.69      5.46 o 
  14   8   2        6.60        9.44      4.20 o 
 -13   9   2       16.29       19.35      4.37 o 
 -12   9   2        0.01        3.56      3.20 o 
 -11   9   2       33.40       27.45      4.49 o 
 -10   9   2        2.02       -3.02      3.02 o 
  -9   9   2        0.87        3.92      2.90 o 
  -8   9   2       75.90       91.34      8.73 o 
  -7   9   2        0.76       -2.69      3.02 o 
  -6   9   2        0.93        0.00      3.02 o 
  -5   9   2       50.93       56.75      6.72 o 
  -4   9   2      142.22      114.51      9.07 o 
  -3   9   2      489.89      456.27     22.16 o 
  -2   9   2      241.31      216.48      8.19 o 
  -1   9   2        0.53       -0.77      2.01 o 
   0   9   2        0.95        1.50      3.02 o 
   1   9   2       72.06       59.46      7.39 o 
   2   9   2        2.62        5.42      2.42 o 
   3   9   2       76.85       59.10      7.39 o 
   4   9   2      221.42      205.85     12.76 o 
   5   9   2        8.33       12.09      5.04 o 
   6   9   2       19.24       18.13      5.37 o 
   7   9   2      349.00      343.20     17.46 o 
   8   9   2       83.06       77.24      9.07 o 
   9   9   2       77.01       78.58      8.73 o 
  10   9   2       16.20       14.44      5.37 o 
  11   9   2        4.56        8.80      3.54 o 
  12   9   2       38.93       56.74      9.40 o 
 -10  10   2        0.51        2.69      4.37 o 
  -9  10   2       30.83       42.31      7.39 o 
  -8  10   2        5.77       11.42      5.04 o 
  -7  10   2       21.10       21.16      5.71 o 
  -6  10   2        0.04        3.36      3.69 o 
  -5  10   2       51.00       55.74      7.39 o 
  -4  10   2        1.23        0.67      3.69 o 
  -3  10   2       90.93       94.70      8.40 o 
  -2  10   2       17.87       13.09      4.70 o 
  -1  10   2       18.87       29.13      3.80 o 
   0  10   2       11.49        9.15      2.82 o 
   1  10   2        0.01       -2.35      3.69 o 
   2  10   2        3.72       -1.01      4.03 o 
   3  10   2        0.07       -3.69      3.69 o 
   4  10   2        4.48        1.34      4.03 o 
   5  10   2       50.28       54.07      7.72 o 
   6  10   2        0.19        1.68      4.70 o 
   7  10   2       22.93       17.13      6.04 o 
   8  10   2       26.45       24.18      6.38 o 
   9  10   2        8.73        8.40      5.71 o 
  -6  11   2       22.40       22.84      6.04 o 
  -5  11   2        1.97       -1.68      3.69 o 
  -4  11   2       10.13        1.68      4.37 o 
  -3  11   2       11.50       17.13      4.70 o 
  -2  11   2       64.71       64.14      7.72 o 
   0  11   2       85.30      113.84      9.74 o 
   1  11   2       88.02      103.43      9.40 o 
   2  11   2        1.54        7.39      4.70 o 
   3  11   2       29.63       36.27      7.05 o 
   4  11   2       29.27       32.57      7.05 o 
 -21   1   3       20.39       19.56      8.06 o 
 -20   1   3       20.61       19.68      4.25 o 
 -19   1   3        1.27        1.95      2.36 o 
 -18   1   3       34.81       29.30      3.14 o 
 -17   1   3       81.92       80.31      4.31 o 
 -16   1   3        1.98        3.69      1.33 o 
 -15   1   3       24.46       18.23      2.04 o 
 -14   1   3        6.33        3.93      1.74 o 
 -13   1   3       20.65       19.47      1.29 o 
 -12   1   3        7.13       10.10      1.00 o 
 -11   1   3      129.08      123.27      2.49 o 
 -10   1   3      268.86      272.97      3.81 o 
  -9   1   3       20.47       28.72      1.20 o 
  -8   1   3      370.77      390.67      4.70 o 
  -7   1   3      290.33      331.87      4.04 o 
  -6   1   3      830.44      991.36      9.66 o 
  -5   1   3     1577.01     1668.74     14.61 o 
  -4   1   3     6828.81     7093.88     67.53 o 
  -3   1   3     5274.01     5152.65     49.37 o 
  -2   1   3     3002.77     2965.63     28.85 o 
  -1   1   3      328.98      315.13      3.89 o 
   0   1   3     1239.09     1207.09     12.35 o 
   1   1   3      420.75      471.73      5.43 o 
   2   1   3      102.51       93.82      2.61 o 
   3   1   3      336.92      349.85      4.30 o 
   4   1   3      117.62      116.15      2.06 o 
   5   1   3     1096.83     1222.52     11.67 o 
   6   1   3      210.11      246.19      3.23 o 
   7   1   3      176.43      237.53      3.29 o 
   8   1   3      462.33      461.35      5.38 o 
   9   1   3      620.41      676.06      7.42 o 
  10   1   3       76.36       74.18      2.16 o 
  11   1   3        1.17        0.40      0.91 o 
  12   1   3      468.28      446.82      7.94 o 
  13   1   3        3.25        6.11      1.92 o 
  14   1   3      127.70      127.30      4.86 o 
  15   1   3        1.30        1.71      2.17 o 
  16   1   3       26.37       27.10      3.78 o 
  17   1   3       43.41       36.30      4.27 o 
  18   1   3      123.95      104.32     18.13 o 
  19   1   3        0.43        3.02      2.61 o 
 -21   2   3       87.10       88.65     10.07 o 
 -20   2   3       35.13       47.68      8.47 o 
 -19   2   3       27.60       32.17      3.41 o 
 -18   2   3       22.25       13.86      2.79 o 
 -17   2   3       71.68       69.78      3.71 o 
 -16   2   3      150.76      149.43      4.73 o 
 -15   2   3        8.22        3.76      1.54 o 
 -14   2   3       34.77       34.82      2.08 o 
 -13   2   3       92.50       91.79      2.97 o 
 -12   2   3       72.43       88.33      3.19 o 
 -11   2   3      352.39      394.32      5.03 o 
 -10   2   3       39.83       46.70      1.65 o 
  -9   2   3     2149.32     2253.07     22.67 o 
  -8   2   3     1543.36     1637.05     18.48 o 
  -7   2   3      360.02      409.15      5.66 o 
  -6   2   3       30.36       30.52      2.55 o 
  -5   2   3      354.49      450.80      5.86 o 
  -4   2   3       17.65       17.79      1.21 o 
  -3   2   3     2897.07     2775.72     27.18 o 
  -2   2   3     2921.35     3049.76     29.69 o 
  -1   2   3      666.82      718.13     11.90 o 
   0   2   3       43.74       31.03      1.76 o 
   1   2   3      218.87      218.94      3.45 o 
   2   2   3      438.80      535.37      7.22 o 
   3   2   3     1898.89     2100.70     22.31 o 
   4   2   3     4334.06     4526.58     47.95 o 
   5   2   3      208.43      222.28      3.68 o 
   6   2   3      195.81      199.40      2.46 o 
   7   2   3       94.42      140.53      2.39 o 
   8   2   3       85.65       98.27      2.70 o 
   9   2   3      577.45      551.91      6.88 o 
  10   2   3        7.69        8.37      1.18 o 
  11   2   3     1501.34     1487.42     17.77 o 
  12   2   3        6.73        8.52      1.99 o 
  13   2   3       93.11       94.92      3.55 o 
  14   2   3       49.84       54.40      3.53 o 
  15   2   3      229.41      244.58     11.42 o 
  16   2   3      115.06      118.32     14.10 o 
  17   2   3        1.83        4.27      2.42 o 
  18   2   3        3.95        5.20      2.66 o 
  19   2   3        0.80        1.41      2.48 o 
 -20   3   3       66.22       77.93      6.05 o 
 -19   3   3       21.69       17.06      3.78 o 
 -18   3   3        2.26        1.72      2.15 o 
 -17   3   3        1.34       -0.10      2.43 o 
 -16   3   3       70.43       72.40      3.49 o 
 -15   3   3        0.91        2.83      1.58 o 
 -14   3   3       17.02       13.11      1.86 o 
 -13   3   3       34.25       42.63      3.88 o 
 -12   3   3       48.68       63.90      2.29 o 
 -11   3   3        0.70        2.90      1.32 o 
 -10   3   3      181.78      168.72      4.96 o 
  -9   3   3     1858.37     1914.83     21.40 o 
  -8   3   3       34.37       33.35      1.43 o 
  -7   3   3      230.66      254.89      3.93 o 
  -6   3   3       28.62       43.85      1.46 o 
  -5   3   3      298.70      293.01      4.58 o 
  -4   3   3       24.33       18.24      1.27 o 
  -3   3   3        5.47        8.31      2.35 o 
  -2   3   3      589.89      560.83      6.86 o 
  -1   3   3      714.85      694.79      7.67 o 
   0   3   3      170.57      187.94      3.67 o 
   1   3   3     1367.13     1498.93     18.50 o 
   2   3   3     1343.07     1433.63     16.16 o 
   3   3   3      762.28      729.14      8.14 o 
   4   3   3      324.84      363.97      4.72 o 
   5   3   3     1134.23     1271.92     16.26 o 
   6   3   3      369.14      442.19      9.26 o 
   7   3   3       92.65      117.90      2.79 o 
   8   3   3       22.21       30.04      1.73 o 
   9   3   3      268.55      287.26      4.94 o 
  10   3   3      127.11      143.60      3.46 o 
  11   3   3        5.13        2.36      1.16 o 
  12   3   3      123.94      129.42      4.15 o 
  13   3   3       17.68       15.57      2.02 o 
  14   3   3       77.69       69.96      4.35 o 
  15   3   3       51.11       43.32      3.38 o 
  16   3   3       59.86       69.32      4.19 o 
  17   3   3        2.87        6.81      3.19 o 
  18   3   3       86.25       76.76      5.88 o 
 -20   4   3       33.30       38.68      9.57 o 
 -19   4   3        1.42       -1.09      2.20 o 
 -18   4   3       50.45       50.98      3.94 o 
 -17   4   3      262.02      277.26     12.95 o 
 -16   4   3      129.74      123.11      5.31 o 
 -15   4   3        3.47        3.53      1.80 o 
 -14   4   3       20.79       16.18      2.94 o 
 -13   4   3        5.50        1.86      1.62 o 
 -12   4   3        0.11        3.16      2.24 o 
 -11   4   3        3.16       -0.16      2.26 o 
 -10   4   3       14.85       11.53      1.69 o 
  -9   4   3        0.97       -0.88      1.02 o 
  -8   4   3       81.36       78.52      2.53 o 
  -7   4   3      772.05      777.99     10.85 o 
  -6   4   3      206.37      214.96      8.56 o 
  -5   4   3       59.90       66.09      1.79 o 
  -4   4   3       86.25       66.45      3.39 o 
  -3   4   3      507.85      490.69      7.63 o 
  -2   4   3       51.93       60.02      2.35 o 
  -1   4   3     1212.46     1457.24     15.02 o 
   0   4   3      273.33      378.14      4.77 o 
   1   4   3       90.77       53.70      1.70 o 
   2   4   3       32.02       38.55      1.99 o 
   3   4   3       97.13       67.54      2.25 o 
   4   4   3      193.13      133.70      3.70 o 
   5   4   3      200.40      271.72      4.46 o 
   6   4   3      627.39      683.16     11.78 o 
   7   4   3      138.74      112.48      4.12 o 
   8   4   3       24.17       25.44      1.65 o 
   9   4   3       55.81       54.38      3.25 o 
  10   4   3      658.56      697.97     10.82 o 
  11   4   3      621.22      607.21      8.88 o 
  12   4   3      108.46      107.98      3.97 o 
  13   4   3      618.63      598.82     10.72 o 
  14   4   3      292.03      277.79     10.08 o 
  15   4   3       93.93       91.40      3.95 o 
  16   4   3        0.38       -1.01      2.37 o 
  17   4   3        0.69        3.53      2.85 o 
  18   4   3        0.18        2.35      4.70 o 
 -19   5   3       22.29       22.85      3.38 o 
 -18   5   3       19.15       17.80      3.09 o 
 -17   5   3       52.28       48.34      3.88 o 
 -16   5   3       33.81       31.76      3.25 o 
 -15   5   3       24.47       33.38      4.01 o 
 -14   5   3        0.02        4.57      2.54 o 
 -13   5   3       66.00       65.64      4.92 o 
 -12   5   3        5.24        3.75      2.48 o 
 -11   5   3      118.77      136.72      6.60 o 
 -10   5   3       45.89       44.56      4.02 o 
  -9   5   3     1198.39     1215.97     24.81 o 
  -8   5   3       64.69       77.29      3.35 o 
  -7   5   3       25.88       25.94      2.16 o 
  -6   5   3        2.46       -0.20      1.22 o 
  -5   5   3      214.83      240.85      5.88 o 
  -4   5   3      630.15      667.01     11.69 o 
  -3   5   3        2.16        3.12      2.43 o 
  -2   5   3     1541.51     1598.85     18.37 o 
  -1   5   3     4205.44     4407.45     47.26 o 
   0   5   3      348.77      377.60      5.62 o 
   1   5   3      935.17     1056.27     12.77 o 
   2   5   3     2390.29     2336.99     29.23 o 
   3   5   3      196.18      205.63      4.93 o 
   4   5   3      576.40      701.47     10.39 o 
   5   5   3      667.39      633.71      9.03 o 
   6   5   3       39.08       43.01      2.62 o 
   7   5   3      265.66      287.36      9.52 o 
   8   5   3       85.55       80.96      3.69 o 
   9   5   3      256.44      230.40      6.41 o 
  10   5   3      212.34      191.56      5.43 o 
  11   5   3       84.75       74.73      3.53 o 
  12   5   3        0.73       -0.87      1.86 o 
  13   5   3        1.24        0.13      1.92 o 
  14   5   3        0.25        0.06      1.92 o 
  15   5   3       13.76       16.49      2.81 o 
  16   5   3       24.80       23.77      3.20 o 
  17   5   3        1.26        0.77      3.06 o 
 -18   6   3       20.41       25.59      3.53 o 
 -17   6   3       13.79        9.46      2.59 o 
 -16   6   3        0.03        0.29      2.09 o 
 -15   6   3       31.18       28.89      4.20 o 
 -14   6   3        0.83        1.47      2.54 o 
 -13   6   3       25.96       18.13      3.39 o 
 -12   6   3        5.38        4.35      2.90 o 
 -11   6   3        2.60       -0.83      2.18 o 
 -10   6   3        9.95        8.92      2.72 o 
  -9   6   3      162.13      139.33     11.92 o 
  -8   6   3        9.61        7.76      2.48 o 
  -7   6   3      823.51      794.71     14.16 o 
  -6   6   3      163.80      192.11      5.54 o 
  -5   6   3      393.43      341.57      9.73 o 
  -4   6   3     1632.77     1568.20     40.54 o 
  -3   6   3      851.54      819.42     14.07 o 
  -2   6   3       26.52       30.89      5.06 o 
  -1   6   3      109.13       93.23      6.44 o 
   0   6   3      174.07      215.62      4.74 o 
   1   6   3      177.38      179.60      3.59 o 
   2   6   3      249.90      239.76      4.36 o 
   3   6   3     1704.48     1862.26     21.39 o 
   4   6   3      520.08      480.06      7.93 o 
   5   6   3      132.68      131.22      4.19 o 
   6   6   3        1.86        7.39      2.42 o 
   7   6   3      213.51      230.04      8.73 o 
   8   6   3       49.31       36.58      3.63 o 
   9   6   3        1.51       -0.74      2.25 o 
  10   6   3      100.46      121.23      6.50 o 
  11   6   3      460.12      451.94     13.62 o 
  12   6   3        6.87        3.88      4.03 o 
  13   6   3       94.78       91.70      4.84 o 
  14   6   3      113.20      109.51      5.43 o 
  15   6   3       65.66       71.29      5.84 o 
  16   6   3        2.85        2.04      2.70 o 
 -17   7   3        6.33        6.19      2.64 o 
 -16   7   3        5.46        3.97      3.04 o 
 -15   7   3        1.04        0.92      3.10 o 
 -14   7   3       40.54       39.95      4.92 o 
 -13   7   3       33.70       27.57      4.35 o 
 -12   7   3       48.11       46.86      4.83 o 
 -11   7   3        6.26        8.01      3.06 o 
 -10   7   3      235.78      234.77      9.02 o 
  -9   7   3       38.66       40.36      4.02 o 
  -8   7   3      118.43      113.85      6.05 o 
  -7   7   3      160.64      148.27     11.75 o 
  -6   7   3      108.06      111.49      4.43 o 
  -5   7   3      115.42      100.95      4.26 o 
  -4   7   3       47.33       50.10      3.07 o 
  -3   7   3      164.62      166.17      5.15 o 
  -2   7   3       45.60       40.74      2.72 o 
  -1   7   3       40.88       40.00      2.92 o 
   0   7   3       86.55       94.11      4.02 o 
   1   7   3      661.03      618.83     15.95 o 
   2   7   3      598.65      574.35     13.91 o 
   3   7   3        2.97        4.57      1.52 o 
   4   7   3      183.29      177.86      5.11 o 
   5   7   3      944.95      879.49     25.86 o 
   6   7   3      770.56      683.52     16.40 o 
   7   7   3      146.82      141.78      6.54 o 
   8   7   3      461.22      439.42     15.11 o 
   9   7   3      134.82      133.44      6.93 o 
  10   7   3        2.97        3.36      5.04 o 
  11   7   3       80.84       77.10      9.40 o 
  12   7   3       56.15       55.29      5.54 o 
  13   7   3       68.82       92.23      6.64 o 
  14   7   3        1.30       -1.22      2.12 o 
  15   7   3       33.63       39.18      3.85 o 
 -15   8   3       13.89       16.61      4.35 o 
 -14   8   3        0.92        0.13      2.79 o 
 -13   8   3       28.96       29.07      5.21 o 
 -12   8   3      130.30      127.45     14.44 o 
 -11   8   3      172.68      149.22      7.83 o 
 -10   8   3       25.01       21.53      3.95 o 
  -9   8   3        0.30        1.23      2.73 o 
  -8   8   3      138.66      163.63     11.42 o 
  -7   8   3      418.50      438.43     12.56 o 
  -6   8   3      232.77      231.71      8.41 o 
  -5   8   3      359.59      373.51     10.51 o 
  -4   8   3      816.34      804.46     14.72 o 
  -3   8   3      115.71      134.05      6.17 o 
  -2   8   3       11.85       13.92      4.87 o 
  -1   8   3      603.07      604.44     14.95 o 
   0   8   3     1005.03      972.65     23.00 o 
   1   8   3      342.79      326.72     10.04 o 
   2   8   3        0.08       -0.76      1.73 o 
   3   8   3       79.10       90.67      8.40 o 
   4   8   3       10.80        1.68      3.69 o 
   5   8   3      237.29      249.84     14.10 o 
   6   8   3       91.19      112.46      5.96 o 
   7   8   3      206.90      221.18     13.10 o 
   8   8   3        9.83        6.04      2.79 o 
   9   8   3       13.51        9.32      5.88 o 
  10   8   3       78.80       89.16      7.39 o 
  11   8   3      233.11      244.47     17.63 o 
  12   8   3        7.61       17.19      7.56 o 
  13   8   3      165.05      198.95      9.60 o 
 -13   9   3       48.73       52.07     14.61 o 
 -12   9   3      101.82      104.13      7.24 o 
 -11   9   3        3.82        2.93      3.10 o 
 -10   9   3       35.59       32.81      5.37 o 
  -9   9   3       19.94       27.53      6.55 o 
  -8   9   3       13.87       14.47      4.03 o 
  -7   9   3        3.67        3.36      4.03 o 
  -6   9   3       28.49       25.86      5.04 o 
  -5   9   3      199.14      204.85     12.09 o 
  -4   9   3      212.86      184.03     11.08 o 
  -3   9   3        0.43        7.04      2.72 o 
  -2   9   3      162.27      159.41      7.12 o 
  -1   9   3       42.41       50.74      4.25 o 
   0   9   3        2.82        0.41      4.53 o 
   1   9   3      335.26      332.22     16.62 o 
   2   9   3      102.91       98.39      9.07 o 
   3   9   3       13.61        5.37      4.70 o 
   4   9   3       41.22       53.39      7.72 o 
   5   9   3      302.23      260.93     15.11 o 
   6   9   3      412.40      359.66     18.47 o 
   7   9   3        0.54        1.34      4.70 o 
   8   9   3      308.59      253.54     15.45 o 
   9   9   3       99.70       97.05     10.07 o 
  10   9   3        1.69        3.36      5.04 o 
  11   9   3        3.78        3.36      4.70 o 
 -10  10   3       31.28       28.21      6.38 o 
  -9  10   3       99.59       99.06      9.74 o 
  -8  10   3      120.99      131.97     10.75 o 
  -7  10   3       45.13       57.76      7.39 o 
  -6  10   3       25.61       29.55      6.04 o 
  -5  10   3      256.30      283.76     14.78 o 
  -4  10   3      314.11      355.63     16.79 o 
  -3  10   3        5.61       10.07      4.37 o 
  -2  10   3      195.56      198.52      8.31 o 
  -1  10   3      219.42      246.60      9.49 o 
   0  10   3      171.03      175.77      8.06 o 
   1  10   3       11.75        8.40      4.70 o 
   2  10   3      121.58       97.39      9.40 o 
   3  10   3      182.52      194.44     12.76 o 
   4  10   3      191.06      167.23     12.09 o 
   5  10   3        0.39       -1.34      4.37 o 
   6  10   3      119.24      123.58     11.08 o 
   7  10   3       61.25       58.77      8.73 o 
   8  10   3       14.51       10.07      5.37 o 
  -5  11   3       99.61      101.42      9.74 o 
  -4  11   3       14.94       11.08      5.04 o 
  -3  11   3      136.31      133.65     10.75 o 
  -2  11   3      136.16      135.33     10.41 o 
   0  11   3       67.70       82.61      8.73 o 
   1  11   3      191.20      202.16     13.10 o 
   2  11   3       48.13       48.02      7.72 o 
   3  11   3        0.14       -4.03      4.03 o 
 -21   0   4       45.46       51.04      7.72 o 
 -20   0   4       80.81      104.10      9.74 o 
 -19   0   4       11.67       10.36      7.22 o 
 -18   0   4        3.09        0.78      2.48 o 
 -17   0   4      149.55      131.39      8.90 o 
 -16   0   4        2.56        2.88      2.42 o 
 -15   0   4       33.20       36.37      2.70 o 
 -14   0   4      758.45      804.00     14.26 o 
 -13   0   4     1216.83     1193.78     19.18 o 
 -12   0   4      290.74      258.02      6.60 o 
 -11   0   4       57.20       72.98      3.18 o 
 -10   0   4        1.96        1.82      1.22 o 
  -9   0   4      256.99      331.13      6.58 o 
  -8   0   4      916.82     1014.11     13.67 o 
  -7   0   4     1714.29     1878.10     23.41 o 
  -6   0   4        5.74       11.12      0.86 o 
  -5   0   4     3132.07     3392.66     49.06 o 
  -4   0   4     1098.38     1146.51     16.16 o 
  -3   0   4      247.94      286.24      4.54 o 
  -2   0   4     3059.59     3106.75     36.99 o 
  -1   0   4     1211.39     1228.66     30.39 o 
   0   0   4     2439.04     2360.26     40.84 o 
   1   0   4       37.49       41.75      2.07 o 
   2   0   4      775.04      745.58     10.87 o 
   3   0   4     5208.05     5892.08     84.16 o 
   4   0   4     2848.30     3255.81     44.88 o 
   5   0   4     6945.78     7731.77    104.07 o 
   6   0   4      635.58      883.25     13.85 o 
   7   0   4      625.68      738.90     12.23 o 
   8   0   4      999.15      982.13     15.60 o 
   9   0   4      278.57      286.22     12.45 o 
  10   0   4     3204.71     2956.19     42.23 o 
  11   0   4     1685.97     1690.26     27.73 o 
  12   0   4      214.09      193.99      6.93 o 
  13   0   4      129.04      116.86      8.40 o 
  14   0   4       75.48       77.24      7.39 o 
  15   0   4       51.27       36.27      5.71 o 
  16   0   4      179.85      176.97     11.08 o 
  17   0   4       46.67       51.38      7.05 o 
  18   0   4        3.64        5.04      3.69 o 
  19   0   4       19.62       29.55      6.04 o 
 -21   1   4       24.97       31.85      5.21 o 
 -20   1   4        0.12       -0.03      2.37 o 
 -19   1   4      127.90      128.66      8.08 o 
 -18   1   4       56.61       71.29      5.68 o 
 -17   1   4        0.36        1.56      1.67 o 
 -16   1   4        7.93       12.03      1.73 o 
 -15   1   4      107.81       93.96      3.20 o 
 -14   1   4      107.81       95.86      2.51 o 
 -13   1   4       22.30       20.20      1.33 o 
 -12   1   4      175.53      166.13      3.08 o 
 -11   1   4        5.18        3.17      0.82 o 
 -10   1   4       38.79       37.31      1.44 o 
  -9   1   4      451.94      482.13      6.78 o 
  -8   1   4     8318.79     8597.81     75.79 o 
  -7   1   4     2504.38     2718.74     24.92 o 
  -6   1   4      857.85      902.84      8.05 o 
  -5   1   4     3765.95     3855.76     32.56 o 
  -4   1   4     5288.56     5505.23     45.94 o 
  -3   1   4        0.24        3.10      0.55 o 
  -2   1   4        0.22        1.59      0.45 o 
  -1   1   4     1725.36     1735.88     17.58 o 
   0   1   4       24.73       19.63      1.11 o 
   1   1   4        7.58        3.71      0.62 o 
   2   1   4      958.30      982.78     10.34 o 
   3   1   4       39.58       59.39      1.95 o 
   4   1   4      516.10      455.00      5.51 o 
   5   1   4     3785.21     4124.83     36.78 o 
   6   1   4       45.81       69.69      1.65 o 
   7   1   4      265.58      348.92      4.39 o 
   8   1   4      150.10      105.59      2.28 o 
   9   1   4       59.48       66.68      2.01 o 
  10   1   4      972.02      937.91      9.91 o 
  11   1   4       34.47       23.52      2.04 o 
  12   1   4        1.29        2.21      1.46 o 
  13   1   4       17.55       16.15      2.26 o 
  14   1   4      170.25      156.99     17.29 o 
  15   1   4      172.36      160.81      7.48 o 
  16   1   4      185.19      174.61      7.95 o 
  17   1   4       10.36       10.67      3.06 o 
  18   1   4       22.20       21.48      3.67 o 
  19   1   4        0.40        3.19      2.61 o 
 -21   2   4      102.90      105.06     10.58 o 
 -20   2   4      189.60      194.13      7.26 o 
 -19   2   4       29.65       35.71      6.15 o 
 -18   2   4       87.93       96.13      6.30 o 
 -17   2   4      336.14      344.16      9.40 o 
 -16   2   4      151.20      160.66      4.90 o 
 -15   2   4       21.31       27.28      1.96 o 
 -14   2   4      194.79      201.48      4.54 o 
 -13   2   4      588.86      545.08      8.14 o 
 -12   2   4      377.94      357.36      4.90 o 
 -11   2   4       19.05       20.34      1.35 o 
 -10   2   4     1299.71     1223.50     13.30 o 
  -9   2   4      789.57      875.95     10.74 o 
  -8   2   4     1531.98     1697.93     19.27 o 
  -7   2   4      938.75      928.66     11.25 o 
  -6   2   4      211.05      198.21      2.95 o 
  -5   2   4       94.43      105.48      2.09 o 
  -4   2   4      750.78      736.85      8.34 o 
  -3   2   4      926.43      841.96      9.24 o 
  -2   2   4     3674.75     3761.43     44.56 o 
  -1   2   4        2.24        2.68      0.55 o 
   0   2   4      197.15      185.98      4.66 o 
   1   2   4      122.37      106.75      2.16 o 
   2   2   4       56.20       93.81      2.70 o 
   3   2   4      112.92      120.30      2.61 o 
   4   2   4      571.36      674.69      8.67 o 
   5   2   4     1692.66     1831.27     18.75 o 
   6   2   4      231.72      202.69      3.60 o 
   7   2   4       73.93       49.38      1.51 o 
   8   2   4        3.61        0.22      0.74 o 
   9   2   4       75.35       65.70      1.99 o 
  10   2   4      419.29      406.21      6.45 o 
  11   2   4      119.44      117.73      3.24 o 
  12   2   4      654.34      602.91     11.05 o 
  13   2   4      736.38      715.81     30.52 o 
  14   2   4      161.09      154.64      5.69 o 
  15   2   4        4.26        2.33      2.34 o 
  16   2   4      172.03      160.98      7.83 o 
  17   2   4       73.00       68.40      5.40 o 
  18   2   4        4.26        4.35      4.70 o 
 -20   3   4        6.91        8.91      3.60 o 
 -19   3   4        3.76        4.90      2.74 o 
 -18   3   4        9.10        9.34      2.48 o 
 -17   3   4        3.09        7.32      2.99 o 
 -16   3   4      117.10      119.28      4.32 o 
 -15   3   4      336.63      342.60     10.59 o 
 -14   3   4       41.87       39.34      2.53 o 
 -13   3   4        1.51        1.41      1.15 o 
 -12   3   4      473.78      447.70      7.51 o 
 -11   3   4        7.30        8.62      1.27 o 
 -10   3   4      150.09      159.93      3.41 o 
  -9   3   4       89.44       88.66      2.44 o 
  -8   3   4     2064.89     1989.49     22.26 o 
  -7   3   4      303.64      279.91      4.42 o 
  -6   3   4      113.72      120.62      2.52 o 
  -5   3   4     1752.35     1819.79     17.18 o 
  -4   3   4        2.45        4.12      0.79 o 
  -3   3   4      668.56      758.19      8.60 o 
  -2   3   4      347.90      360.75      4.71 o 
  -1   3   4      145.16      185.67      4.23 o 
   0   3   4      495.33      419.72      5.85 o 
   1   3   4        0.06        2.09      0.63 o 
   2   3   4      202.19      218.65      3.44 o 
   3   3   4      466.15      384.31      5.10 o 
   4   3   4        0.49        1.26      0.76 o 
   5   3   4      107.65      167.46      5.05 o 
   6   3   4      307.55      283.58      4.77 o 
   7   3   4      584.86      599.24      8.38 o 
   8   3   4        2.40        4.68      1.01 o 
   9   3   4       46.70       58.73      2.24 o 
  10   3   4      447.84      393.37      6.45 o 
  11   3   4      169.32      151.30      4.08 o 
  12   3   4       48.77       48.46      2.35 o 
  13   3   4      159.96      150.86      5.53 o 
  14   3   4       42.75       42.99      3.48 o 
  15   3   4       52.12       50.67      3.84 o 
  16   3   4        0.69        1.31      2.14 o 
  17   3   4       12.17        8.17      2.90 o 
  18   3   4       46.22       58.04      7.39 o 
 -20   4   4        4.50        4.28      2.91 o 
 -19   4   4       14.07       22.49      3.22 o 
 -18   4   4       21.44       26.25      3.79 o 
 -17   4   4       96.74       95.95      7.97 o 
 -16   4   4       70.17       61.91      4.05 o 
 -15   4   4        0.20        1.38      1.66 o 
 -14   4   4       63.13       61.38      5.21 o 
 -13   4   4      219.17      233.95      7.89 o 
 -12   4   4      203.27      212.73      7.93 o 
 -11   4   4        5.74        7.32      2.48 o 
 -10   4   4      787.67      758.74      9.70 o 
  -9   4   4       25.35       23.42      1.38 o 
  -8   4   4     1122.85     1144.93     13.51 o 
  -7   4   4       38.74       45.14      1.66 o 
  -6   4   4      632.70      629.25      8.99 o 
  -5   4   4      797.82      832.18      9.09 o 
  -4   4   4       78.01       80.10      2.56 o 
  -3   4   4     2647.02     2579.22     25.77 o 
  -2   4   4      630.73      731.76      8.44 o 
  -1   4   4       34.36       51.54      2.83 o 
   0   4   4       71.33       53.93      1.79 o 
   1   4   4     1140.68     1159.77     13.68 o 
   2   4   4      931.95      855.95      9.73 o 
   3   4   4       36.04       26.10      1.27 o 
   4   4   4       33.29       49.26      1.72 o 
   5   4   4        0.29        1.37      0.76 o 
   6   4   4      359.16      355.92      6.40 o 
   7   4   4       73.23       63.29      3.38 o 
   8   4   4      124.59      129.66      4.82 o 
   9   4   4      243.29      208.41      5.23 o 
  10   4   4       84.67       80.97      2.76 o 
  11   4   4      214.81      198.53      5.78 o 
  12   4   4       38.56       39.49      2.24 o 
  13   4   4      119.30      117.51      9.45 o 
  14   4   4        6.19        6.27      2.62 o 
  15   4   4       48.59       44.92      3.73 o 
  16   4   4       29.03       27.16      4.27 o 
  17   4   4        3.86        6.02      5.04 o 
 -19   5   4       32.56       31.96      3.73 o 
 -18   5   4       45.47       46.48      4.17 o 
 -17   5   4       51.34       53.79      4.84 o 
 -16   5   4        1.98        2.40      1.97 o 
 -15   5   4        4.35        1.16      1.87 o 
 -14   5   4        3.28       -1.34      2.07 o 
 -13   5   4        8.85        3.21      2.69 o 
 -12   5   4       21.33       14.37      3.06 o 
 -11   5   4      495.43      504.66     20.65 o 
 -10   5   4      504.86      550.86     14.13 o 
  -9   5   4        2.69        2.46      1.72 o 
  -8   5   4       17.55       18.10      2.19 o 
  -7   5   4      445.64      451.71      9.22 o 
  -6   5   4      213.18      238.27      6.07 o 
  -5   5   4      306.58      270.75      6.46 o 
  -4   5   4      611.46      644.24     17.85 o 
  -3   5   4      232.09      205.37      4.61 o 
  -2   5   4       18.96       28.51      1.20 o 
  -1   5   4      130.73      129.10      3.04 o 
   0   5   4      897.54      910.64     11.52 o 
   1   5   4      751.82      700.76     10.44 o 
   2   5   4      139.66      135.58      4.48 o 
   3   5   4      616.30      615.42     10.72 o 
   4   5   4       75.62       64.89      2.24 o 
   5   5   4      177.89      157.39      4.48 o 
   6   5   4       23.49       29.30      2.55 o 
   7   5   4      858.15      822.57     15.02 o 
   8   5   4      616.71      614.96     12.23 o 
   9   5   4       20.47       21.28      2.59 o 
  10   5   4       73.31       77.63      4.09 o 
  11   5   4      331.24      338.16      6.41 o 
  12   5   4      243.59      247.23      5.87 o 
  13   5   4        0.37        0.33      1.96 o 
  14   5   4      161.60      165.42      6.37 o 
  15   5   4       89.02      105.88      5.72 o 
  16   5   4        3.52        4.53      3.32 o 
 -18   6   4        4.17        7.31      2.76 o 
 -17   6   4       48.85       59.90      4.33 o 
 -16   6   4       52.46       58.70      4.14 o 
 -15   6   4        1.98        5.58      2.98 o 
 -14   6   4        2.86        1.22      2.59 o 
 -13   6   4       11.59       18.09      9.57 o 
 -12   6   4       12.28        9.18      2.98 o 
 -11   6   4      204.21      213.12     16.45 o 
 -10   6   4      390.07      396.35     17.80 o 
  -9   6   4       76.65       86.46      5.34 o 
  -8   6   4      382.82      379.21     11.04 o 
  -7   6   4      397.91      352.87      8.05 o 
  -6   6   4       66.89       65.10      3.36 o 
  -5   6   4      622.73      589.07     12.26 o 
  -4   6   4      136.37      126.17      4.57 o 
  -3   6   4       80.28       68.75      3.42 o 
  -2   6   4       24.41       36.40      2.20 o 
  -1   6   4        8.38        5.00      1.29 o 
   0   6   4       42.90       59.29      2.64 o 
   1   6   4      299.89      317.91      5.37 o 
   2   6   4      533.97      537.27      7.79 o 
   3   6   4        0.29        2.11      1.36 o 
   4   6   4      111.73      110.49      3.08 o 
   5   6   4       48.90       50.87      5.90 o 
   6   6   4      111.66      130.80     10.24 o 
   7   6   4       30.06       24.72      3.22 o 
   8   6   4       32.35       39.26      3.95 o 
   9   6   4       39.74       36.27      4.11 o 
  10   6   4      217.90      202.77      8.41 o 
  11   6   4      194.96      189.92      8.54 o 
  12   6   4       65.42       56.86      3.92 o 
  13   6   4       35.56       39.24      4.42 o 
  14   6   4        5.86        3.81      2.36 o 
  15   6   4        5.39        6.04      2.61 o 
 -17   7   4        1.08       -2.18      2.18 o 
 -16   7   4       35.50       29.59      4.91 o 
 -15   7   4      133.27      143.81      8.37 o 
 -14   7   4      115.23      114.63      8.56 o 
 -13   7   4       12.99       11.72      3.54 o 
 -12   7   4        1.04        0.46      3.19 o 
 -11   7   4      689.60      702.29     20.65 o 
 -10   7   4      151.40      145.39      7.24 o 
  -9   7   4       11.52       14.16      3.06 o 
  -8   7   4      216.40      201.31     11.59 o 
  -7   7   4        6.50        5.53      2.58 o 
  -6   7   4      208.00      209.95      6.26 o 
  -5   7   4      111.72      114.98      4.65 o 
  -4   7   4       87.42       98.27      8.52 o 
  -3   7   4      319.07      320.31      9.99 o 
  -2   7   4       24.73       21.10      4.45 o 
  -1   7   4       47.14       47.52      3.05 o 
   0   7   4       83.10       64.85      2.83 o 
   1   7   4      389.04      385.95     10.71 o 
   2   7   4       50.63       51.88      5.04 o 
   3   7   4        4.16        5.83      1.77 o 
   4   7   4       92.23       92.48      4.91 o 
   5   7   4      126.04      126.26      6.05 o 
   6   7   4      204.22      218.28      8.23 o 
   7   7   4      710.25      685.57     17.12 o 
   8   7   4      430.26      418.53     14.10 o 
   9   7   4       60.41       55.13      5.07 o 
  10   7   4       84.02       80.76      5.88 o 
  11   7   4       38.91       40.95      4.73 o 
  12   7   4       38.78       41.32      8.56 o 
  13   7   4        0.50        0.14      2.22 o 
  14   7   4       58.91       64.40      5.95 o 
 -15   8   4       18.60       20.47      5.21 o 
 -14   8   4        2.11        0.11      2.89 o 
 -13   8   4        0.94        3.21      3.69 o 
 -12   8   4       28.40       31.09      4.59 o 
 -11   8   4        2.57        1.11      2.85 o 
 -10   8   4        0.93       -1.05      2.66 o 
  -9   8   4      111.85      128.47      7.00 o 
  -8   8   4       80.60       68.85      5.22 o 
  -7   8   4      119.02      126.62      6.64 o 
  -6   8   4      347.27      358.83     11.02 o 
  -5   8   4      456.67      494.55     10.76 o 
  -4   8   4       40.22       42.44      3.23 o 
  -3   8   4       17.14       20.33      2.58 o 
  -2   8   4       83.15       89.46      5.34 o 
  -1   8   4       57.38       52.54      5.04 o 
   0   8   4        1.80        5.17      2.24 o 
   1   8   4       63.41       82.81      5.16 o 
   2   8   4       59.16       62.24      4.44 o 
   3   8   4        3.10       -3.02      3.69 o 
   4   8   4       49.97       52.05      7.39 o 
   5   8   4        7.07        6.04      5.04 o 
   6   8   4       22.42       24.85      5.71 o 
   7   8   4        1.13        4.45      2.73 o 
   8   8   4        1.82        5.30      5.21 o 
   9   8   4       60.55       72.58      6.72 o 
  10   8   4        1.93        1.79      3.69 o 
  11   8   4       55.99       58.57      5.64 o 
  12   8   4       38.91       41.40      7.22 o 
 -13   9   4        1.25        1.48      3.54 o 
 -12   9   4       67.96       70.28      8.73 o 
 -11   9   4       21.80       29.90      7.22 o 
 -10   9   4       17.21        9.34      6.38 o 
  -9   9   4        0.80       -2.59      2.59 o 
  -8   9   4       19.43       20.37      3.86 o 
  -7   9   4       22.05       15.45      4.70 o 
  -6   9   4        1.67        1.68      3.36 o 
  -5   9   4       29.31       20.82      5.04 o 
  -4   9   4        0.37        2.11      2.48 o 
  -3   9   4       18.28       15.38      3.09 o 
  -2   9   4       10.48        9.91      2.96 o 
  -1   9   4       98.32      113.77      6.16 o 
   0   9   4      120.54      123.09      6.36 o 
   1   9   4        0.16        0.09      4.87 o 
   2   9   4       32.13       24.51      5.71 o 
   3   9   4      287.39      258.24     14.44 o 
   4   9   4      222.12      208.54     13.77 o 
   5   9   4        6.98        3.69      5.04 o 
   6   9   4       16.91        9.40      5.37 o 
   7   9   4       20.02       23.51      6.38 o 
   8   9   4        3.94        3.69      5.04 o 
   9   9   4        4.82        4.37      5.71 o 
  10   9   4        0.01        3.36      5.37 o 
 -10  10   4        7.24        6.72      5.04 o 
  -9  10   4        6.20        8.40      5.04 o 
  -8  10   4       10.82       16.79      5.71 o 
  -7  10   4       10.98       11.08      4.70 o 
  -6  10   4       35.42       30.22      6.04 o 
  -5  10   4        2.20        5.71      4.37 o 
  -4  10   4       16.58       14.44      5.04 o 
  -3  10   4        0.35        2.35      3.69 o 
  -2  10   4       70.50       56.40      5.21 o 
  -1  10   4       29.82       22.25      3.56 o 
   0  10   4        0.10       -2.01      4.03 o 
   1  10   4        0.51        3.36      4.37 o 
   2  10   4        0.01       -4.37      4.37 o 
   3  10   4        9.41       14.44      5.71 o 
   4  10   4       11.72        5.71      5.37 o 
   5  10   4       31.26       42.65      8.06 o 
   6  10   4       37.60       36.94      7.39 o 
   7  10   4        6.65       10.75      5.71 o 
  -4  11   4       18.44       15.11      5.37 o 
  -3  11   4       80.87       88.99      9.07 o 
  -2  11   4        0.49       -1.01      3.69 o 
  -1  11   4       95.39      108.80     10.07 o 
   0  11   4       27.39       32.91      6.72 o 
   1  11   4       12.35        6.72      5.37 o 
   2  11   4        0.07       -4.03      4.03 o 
 -21   1   5        6.64        6.42      3.63 o 
 -20   1   5        0.16        1.41      4.05 o 
 -19   1   5       10.54       10.03      3.18 o 
 -18   1   5        0.19       -0.35      1.68 o 
 -17   1   5        4.43        2.96      1.56 o 
 -16   1   5      105.22       89.77      3.37 o 
 -15   1   5       69.56       78.35      3.00 o 
 -14   1   5        5.60        5.25      1.14 o 
 -13   1   5       30.77       29.18      1.56 o 
 -12   1   5        1.25        2.76      0.94 o 
 -11   1   5        8.03        5.32      0.94 o 
 -10   1   5       36.66       53.99      2.34 o 
  -9   1   5     2314.58     2389.07     22.44 o 
  -8   1   5      934.32      949.03     10.68 o 
  -7   1   5      475.84      498.79      5.44 o 
  -6   1   5        0.93        1.37      0.48 o 
  -5   1   5      197.72      207.37      2.93 o 
  -4   1   5      190.18      183.04      3.09 o 
  -3   1   5       42.10       45.92      2.44 o 
  -2   1   5      418.52      425.40      5.97 o 
  -1   1   5     1046.91     1103.08     13.01 o 
   0   1   5       11.40       17.71      0.79 o 
   1   1   5      246.42      261.40      3.57 o 
   2   1   5      331.69      398.71      5.31 o 
   3   1   5     1176.53     1326.82     13.83 o 
   4   1   5        0.57        4.27      0.66 o 
   5   1   5        6.70       12.79      0.79 o 
   6   1   5      264.33      291.44      3.78 o 
   7   1   5        0.01        1.41      0.67 o 
   8   1   5      152.80      141.02      3.04 o 
   9   1   5       10.17       10.75      1.33 o 
  10   1   5       17.50       23.65      1.63 o 
  11   1   5       64.35       57.93      2.45 o 
  12   1   5      309.41      302.12      6.59 o 
  13   1   5      283.31      266.33      9.50 o 
  14   1   5       79.06       70.82      5.10 o 
  15   1   5        0.01        2.01      2.10 o 
  16   1   5        2.86        5.56      2.58 o 
  17   1   5        8.57       17.16      3.56 o 
  18   1   5        6.70        8.14      2.96 o 
 -21   2   5        0.85        0.25      3.30 o 
 -20   2   5        9.97       12.23      3.06 o 
 -19   2   5        3.68       11.09      2.79 o 
 -18   2   5        0.30        0.02      1.66 o 
 -17   2   5       14.93       19.11      2.35 o 
 -16   2   5       10.87       13.19      1.75 o 
 -15   2   5       56.38       49.45      2.50 o 
 -14   2   5      275.08      259.68      5.26 o 
 -13   2   5       37.04       34.72      1.80 o 
 -12   2   5       11.89       17.27      1.85 o 
 -11   2   5       11.27       20.02      2.08 o 
 -10   2   5      172.02      172.35      3.27 o 
  -9   2   5        6.61       12.29      1.05 o 
  -8   2   5     1065.20      937.02     11.68 o 
  -7   2   5     6210.78     6239.21     55.85 o 
  -6   2   5      965.64      901.16     10.11 o 
  -5   2   5      148.94      192.46      2.97 o 
  -4   2   5        7.71        6.51      0.74 o 
  -3   2   5       75.90       66.36      1.83 o 
  -2   2   5     2565.32     2590.78     30.89 o 
  -1   2   5     1516.46     1542.13     16.16 o 
   0   2   5     1918.90     2021.29     20.66 o 
   1   2   5      188.75      171.88      3.07 o 
   2   2   5      552.20      595.27      7.95 o 
   3   2   5       16.93       10.89      1.04 o 
   4   2   5     2712.04     2987.16     29.65 o 
   5   2   5      166.23      176.22      3.16 o 
   6   2   5      403.91      438.42      5.90 o 
   7   2   5        1.91        1.90      0.72 o 
   8   2   5       14.74       14.74      1.43 o 
   9   2   5      181.43      167.09      3.20 o 
  10   2   5       11.90       15.61      1.63 o 
  11   2   5      690.04      618.38     13.86 o 
  12   2   5      102.81      116.93      4.10 o 
  13   2   5      200.62      173.40      5.53 o 
  14   2   5        5.84        2.84      2.00 o 
  15   2   5       52.28       47.05      4.49 o 
  16   2   5       16.05        8.91      3.06 o 
  17   2   5        7.50       16.83      3.86 o 
  18   2   5        4.33        6.52      4.53 o 
 -20   3   5       70.64       74.05      6.21 o 
 -19   3   5       43.10       44.24      3.98 o 
 -18   3   5       15.48       11.26      2.63 o 
 -17   3   5       41.58       45.88      3.62 o 
 -16   3   5        0.40        0.42      1.60 o 
 -15   3   5        0.12       -1.26      1.28 o 
 -14   3   5        2.68        2.09      1.32 o 
 -13   3   5      179.30      165.36      3.99 o 
 -12   3   5      114.20      109.48      2.76 o 
 -11   3   5       49.54       58.46      2.26 o 
 -10   3   5       83.77       90.29      3.59 o 
  -9   3   5        0.41       -0.64      0.89 o 
  -8   3   5     1375.87     1405.60     16.46 o 
  -7   3   5      236.87      295.61      4.37 o 
  -6   3   5      151.04      184.79      2.94 o 
  -5   3   5       18.84       37.96      1.53 o 
  -4   3   5      307.86      376.32      5.15 o 
  -3   3   5     1182.90     1165.53     12.73 o 
  -2   3   5      825.77      842.99     10.57 o 
  -1   3   5     1563.59     1522.09     16.19 o 
   0   3   5      106.62      136.02      2.71 o 
   1   3   5      154.60      194.35      3.37 o 
   2   3   5       61.37       50.00      1.76 o 
   3   3   5      117.64      131.34      2.73 o 
   4   3   5        0.03        2.45      0.82 o 
   5   3   5       36.20       53.21      2.16 o 
   6   3   5      494.28      539.89      7.81 o 
   7   3   5       17.73       14.43      1.24 o 
   8   3   5      122.17      107.22      2.55 o 
   9   3   5       34.71       41.10      1.85 o 
  10   3   5      528.43      509.86      7.84 o 
  11   3   5        5.17        4.69      1.36 o 
  12   3   5       28.19       21.20      2.67 o 
  13   3   5        4.77        5.60      3.20 o 
  14   3   5        4.02        6.41      2.26 o 
  15   3   5        1.81        3.74      2.12 o 
  16   3   5        9.63        5.67      2.72 o 
  17   3   5       24.54       26.05     10.41 o 
 -20   4   5        6.37        8.10      2.80 o 
 -19   4   5        0.85        0.23      3.74 o 
 -18   4   5       13.27       28.41      3.22 o 
 -17   4   5        3.46        3.33      2.28 o 
 -16   4   5        5.44        6.60      2.26 o 
 -15   4   5        7.37        7.41      2.16 o 
 -14   4   5      157.19      153.71      5.43 o 
 -13   4   5       52.78       45.10      4.57 o 
 -12   4   5       19.43       15.66      3.15 o 
 -11   4   5      158.51      131.77      6.52 o 
 -10   4   5       74.70       67.96      2.64 o 
  -9   4   5      115.36      108.84      2.81 o 
  -8   4   5       81.53       76.47      2.37 o 
  -7   4   5      812.83      849.50     10.65 o 
  -6   4   5      438.81      417.20      5.16 o 
  -5   4   5       14.46       27.30      1.66 o 
  -4   4   5      509.38      575.51      7.16 o 
  -3   4   5     2025.08     1911.49     20.02 o 
  -2   4   5     1882.92     2029.62     20.95 o 
  -1   4   5        5.33        6.29      0.94 o 
   0   4   5      460.44      402.56      6.08 o 
   1   4   5        8.19       10.42      1.05 o 
   2   4   5      398.35      412.39      5.73 o 
   3   4   5       48.69       52.83      2.05 o 
   4   4   5      837.10      899.02     11.27 o 
   5   4   5       17.82       22.20      2.11 o 
   6   4   5      823.19      873.88     11.40 o 
   7   4   5       54.65       61.24      4.83 o 
   8   4   5      253.39      276.02      7.53 o 
   9   4   5     1186.91     1122.22     16.68 o 
  10   4   5      427.30      422.40      7.00 o 
  11   4   5       26.03       25.63      1.89 o 
  12   4   5       15.02       16.32      1.80 o 
  13   4   5       62.63       57.41      3.07 o 
  14   4   5       16.45       15.15      2.66 o 
  15   4   5        9.68        8.70      2.84 o 
  16   4   5       45.90       41.49      4.99 o 
  17   4   5        0.01        6.04      4.37 o 
 -19   5   5       16.79       18.71      3.58 o 
 -18   5   5       10.30        7.41      2.60 o 
 -17   5   5       15.11        8.31      2.63 o 
 -16   5   5       34.75       32.77      3.26 o 
 -15   5   5        0.96       -0.34      2.53 o 
 -14   5   5       26.10       28.47      3.95 o 
 -13   5   5      267.73      273.25     10.41 o 
 -12   5   5      259.19      253.32     15.78 o 
 -11   5   5        0.10        2.69      2.42 o 
 -10   5   5      844.03      838.35     19.35 o 
  -9   5   5       71.66       56.07      3.33 o 
  -8   5   5      648.89      612.87     11.67 o 
  -7   5   5       14.49       21.80      2.26 o 
  -6   5   5      596.28      596.40      9.19 o 
  -5   5   5      835.56      861.01     11.18 o 
  -4   5   5       26.96       43.58      1.65 o 
  -3   5   5      482.68      504.60      6.55 o 
  -2   5   5      657.24      653.51      8.02 o 
  -1   5   5      877.47      842.94      9.86 o 
   0   5   5        4.71       13.01      1.51 o 
   1   5   5      499.91      540.86      7.71 o 
   2   5   5      278.23      290.18      7.01 o 
   3   5   5      129.38      117.66      2.74 o 
   4   5   5      294.54      289.02      6.03 o 
   5   5   5      294.56      314.83      5.55 o 
   6   5   5      548.20      504.80     10.75 o 
   7   5   5      155.08      158.34      7.48 o 
   8   5   5       54.49       50.25      3.46 o 
   9   5   5       68.42       66.10      4.29 o 
  10   5   5     1241.75     1154.29     17.48 o 
  11   5   5       86.23       81.79      5.62 o 
  12   5   5       23.02       26.02      2.29 o 
  13   5   5        0.63       -1.49      1.49 o 
  14   5   5       29.78       22.70      4.27 o 
  15   5   5       24.21       17.80      4.04 o 
  16   5   5       20.24       20.87      4.27 o 
 -18   6   5        2.17        2.52      2.53 o 
 -17   6   5       25.17       25.51      3.34 o 
 -16   6   5       40.36       38.37      3.69 o 
 -15   6   5       11.32        8.21      3.47 o 
 -14   6   5        0.41       -2.29      2.33 o 
 -13   6   5       28.32       37.70      5.54 o 
 -12   6   5        4.89        1.31      2.58 o 
 -11   6   5      343.50      327.55     11.04 o 
 -10   6   5      333.45      319.10     10.56 o 
  -9   6   5      439.57      390.96     11.75 o 
  -8   6   5      872.47      830.81     15.23 o 
  -7   6   5      400.63      397.15      9.03 o 
  -6   6   5      215.43      210.97      6.20 o 
  -5   6   5        0.77        3.25      1.80 o 
  -4   6   5      236.66      208.90      5.28 o 
  -3   6   5     1237.74     1188.65     17.08 o 
  -2   6   5        1.55       -0.10      1.36 o 
  -1   6   5      463.41      470.77      8.47 o 
   0   6   5     1253.52     1224.41     15.34 o 
   1   6   5      929.04      890.55     11.83 o 
   2   6   5        2.76        0.25      1.05 o 
   3   6   5      132.17      147.58      7.51 o 
   4   6   5      697.97      683.66     10.45 o 
   5   6   5      203.85      179.24      8.09 o 
   6   6   5        0.17        1.24      1.56 o 
   7   6   5      232.28      227.06      8.70 o 
   8   6   5      184.51      169.90      7.74 o 
   9   6   5       76.69       68.71      7.22 o 
  10   6   5       90.07       82.89     11.59 o 
  11   6   5        4.50        7.42      3.30 o 
  12   6   5       49.47       58.01      4.17 o 
  13   6   5        0.53        1.55      2.20 o 
  14   6   5       58.09       51.56      4.19 o 
  15   6   5       44.06       56.09      9.23 o 
 -16   7   5       89.08       91.79     15.78 o 
 -15   7   5        7.82        4.63      3.69 o 
 -14   7   5       56.82       45.64      5.31 o 
 -13   7   5       28.53       23.70      6.72 o 
 -12   7   5        3.31        3.96      3.15 o 
 -11   7   5        4.46        4.45      2.96 o 
 -10   7   5        0.94        1.82      2.42 o 
  -9   7   5       70.70       72.59      5.22 o 
  -8   7   5      339.25      332.94     12.76 o 
  -7   7   5      173.13      177.87      6.15 o 
  -6   7   5        2.45       -1.20      1.65 o 
  -5   7   5      309.04      312.92      7.94 o 
  -4   7   5      170.05      190.48      6.00 o 
  -3   7   5      152.77      174.88      6.11 o 
  -2   7   5      328.22      309.19      6.65 o 
  -1   7   5      122.53      117.37      3.88 o 
   0   7   5       21.64       27.44      2.18 o 
   1   7   5      502.80      451.97      8.43 o 
   2   7   5     1112.32     1077.50     32.40 o 
   3   7   5        0.49        1.75      1.51 o 
   4   7   5      316.79      295.62      9.43 o 
   5   7   5      170.25      160.66      7.01 o 
   6   7   5       35.30       39.42      3.91 o 
   7   7   5        1.10        2.78      3.02 o 
   8   7   5       20.30       19.36      3.54 o 
   9   7   5      132.38      139.69      7.32 o 
  10   7   5       31.89       36.91      4.35 o 
  11   7   5       26.51       29.89      4.35 o 
  12   7   5        9.36        7.64      3.63 o 
  13   7   5       32.32       23.90      4.45 o 
 -15   8   5       41.24       39.26      5.73 o 
 -14   8   5       30.35       25.93      4.92 o 
 -13   8   5       31.23       28.65      4.73 o 
 -12   8   5        0.43        0.99      2.98 o 
 -11   8   5      155.52      163.84      8.19 o 
 -10   8   5      345.16      330.68     11.63 o 
  -9   8   5        2.53       -2.83      4.37 o 
  -8   8   5      214.87      210.61      8.90 o 
  -7   8   5       27.71       36.20      6.55 o 
  -6   8   5        0.23       -2.24      4.33 o 
  -5   8   5       46.60       60.88      3.90 o 
  -4   8   5      819.72      758.93     26.36 o 
  -3   8   5      464.01      436.74      9.98 o 
  -2   8   5       71.46       87.57      7.39 o 
  -1   8   5        0.97       -0.27      2.24 o 
   0   8   5       44.50       53.50      4.35 o 
   1   8   5      162.14      147.62     10.75 o 
   2   8   5       39.35       34.48      3.71 o 
   3   8   5      185.58      169.25     11.75 o 
   4   8   5      205.93      241.11     14.10 o 
   5   8   5       24.73       30.22      6.72 o 
   6   8   5       31.01       37.95      6.72 o 
   7   8   5      259.18      233.50      9.20 o 
   8   8   5      146.31      135.51      7.17 o 
   9   8   5        2.12        5.70      2.98 o 
  10   8   5        1.13        2.22      2.79 o 
  11   8   5       16.67       16.23      7.56 o 
  12   8   5       31.45       32.74      5.00 o 
 -12   9   5      155.28      168.30      9.25 o 
 -11   9   5      161.33      155.85     15.45 o 
 -10   9   5      103.62      101.22      7.00 o 
  -9   9   5      377.70      378.26     12.80 o 
  -8   9   5      280.43      290.28     10.76 o 
  -7   9   5       86.56       79.35      6.05 o 
  -6   9   5      163.71      167.91     11.75 o 
  -5   9   5      937.46      975.20     32.91 o 
  -4   9   5      307.42      322.71     10.80 o 
  -3   9   5       52.87       67.34      5.22 o 
  -2   9   5      130.11      150.19     17.97 o 
  -1   9   5       30.57       37.36      6.55 o 
   0   9   5        1.65        3.21      2.42 o 
   1   9   5      182.16      199.47     12.76 o 
   2   9   5      634.68      660.88     25.52 o 
   3   9   5        8.27        5.37      4.70 o 
   4   9   5      114.46       96.71      9.74 o 
   5   9   5       39.31       33.25      7.05 o 
   6   9   5       61.26       72.87      9.40 o 
   7   9   5       55.74       62.13      9.07 o 
   8   9   5       80.98       79.25      9.74 o 
   9   9   5      384.79      385.18     20.82 o 
  -9  10   5       15.91        8.73      5.04 o 
  -8  10   5        9.41       17.46      5.71 o 
  -7  10   5        0.34       -2.69      4.03 o 
  -6  10   5        3.49       -0.67      3.69 o 
  -5  10   5        1.32        2.69      3.69 o 
  -4  10   5       48.87       52.39      7.05 o 
  -3  10   5       94.74      104.60      6.53 o 
  -2  10   5        2.30       -2.42      2.42 o 
  -1  10   5      143.89      152.13      7.69 o 
   0  10   5      231.33      242.12     14.44 o 
   1  10   5      267.96      265.63     15.45 o 
   2  10   5       14.17       15.11      5.71 o 
   3  10   5       78.42       67.50      9.07 o 
   4  10   5      101.64      103.77     10.75 o 
   5  10   5       36.98       33.58      7.39 o 
   6  10   5       45.15       41.30      8.06 o 
 -21   0   6       17.74       35.60      7.39 o 
 -20   0   6        3.66       -2.08      3.36 o 
 -19   0   6       20.55       18.53      3.95 o 
 -18   0   6       14.87       19.41      3.54 o 
 -17   0   6      225.65      222.06      8.41 o 
 -16   0   6       25.97       30.61      2.65 o 
 -14   0   6        1.32        5.02      1.54 o 
 -13   0   6      940.82      917.68     13.84 o 
 -11   0   6      143.07      124.98      3.64 o 
 -10   0   6      591.68      577.77      9.26 o 
  -9   0   6      398.36      400.82     10.52 o 
  -8   0   6       53.58       51.39      2.03 o 
  -7   0   6       11.27       18.00      1.26 o 
  -6   0   6     1087.21     1361.18     22.71 o 
  -5   0   6      718.37      768.42      9.80 o 
  -4   0   6       20.50       50.44      1.94 o 
  -3   0   6        9.31       14.21      1.07 o 
  -2   0   6        1.04        9.49      1.05 o 
  -1   0   6     5673.99     5987.32     81.24 o 
   0   0   6      174.95      170.68      5.58 o 
   1   0   6       15.47        7.25      1.31 o 
   2   0   6     2977.49     3349.10     46.59 o 
   4   0   6       47.56       33.17      1.91 o 
   5   0   6     2504.29     2687.84     38.27 o 
   6   0   6     1523.64     1499.82     22.79 o 
   7   0   6     1203.86     1115.84     17.89 o 
   8   0   6      538.83      518.46     10.38 o 
   9   0   6        2.36        0.59      1.80 o 
  10   0   6       26.59       33.38      2.72 o 
  11   0   6      419.48      409.92      8.96 o 
  12   0   6       44.50       47.07     15.45 o 
  13   0   6       23.18       20.21      3.06 o 
  14   0   6        4.73       11.42      4.03 o 
  15   0   6        0.95       -1.68      2.69 o 
  16   0   6      106.33      111.49     10.07 o 
  17   0   6        0.51       -1.34      3.02 o 
 -21   1   6       25.64       29.38      3.79 o 
 -20   1   6       15.70       16.85      3.23 o 
 -19   1   6       22.22       22.03      2.67 o 
 -18   1   6      125.44      111.21      5.77 o 
 -17   1   6       69.75       79.05      3.04 o 
 -16   1   6       25.33       27.23      1.98 o 
 -15   1   6       11.22        5.45      1.07 o 
 -14   1   6        2.01        2.33      0.99 o 
 -13   1   6      276.28      257.85      4.12 o 
 -12   1   6       77.93       88.50      2.36 o 
 -11   1   6      469.98      486.15      5.90 o 
 -10   1   6      210.75      193.22      3.20 o 
  -9   1   6      721.97      763.41      8.00 o 
  -8   1   6      122.24      144.35      2.30 o 
  -7   1   6      476.14      434.89      4.59 o 
  -6   1   6      191.57      164.08      2.42 o 
  -5   1   6      472.86      463.10      5.75 o 
  -4   1   6       14.51       13.96      1.75 o 
  -3   1   6        0.16        0.05      0.57 o 
  -2   1   6     1062.76     1123.58     13.55 o 
  -1   1   6      205.65      224.60      3.67 o 
   0   1   6     3104.52     3211.35     39.00 o 
   1   1   6     4512.99     4809.33     57.35 o 
   2   1   6     2925.07     3036.07     33.28 o 
   3   1   6      975.75      958.41     12.01 o 
   4   1   6      491.73      449.60      5.74 o 
   5   1   6     1169.21     1176.81     12.93 o 
   6   1   6      889.79      905.84     10.49 o 
   7   1   6       41.38       37.19      1.76 o 
   8   1   6      127.78      120.75      2.99 o 
   9   1   6      438.56      392.21      5.98 o 
  10   1   6        0.37        2.40      1.28 o 
  11   1   6      907.04      835.92     26.27 o 
  12   1   6      824.17      751.86     10.95 o 
  13   1   6       10.28       13.83      2.39 o 
  14   1   6       42.78       37.15      3.25 o 
  15   1   6       39.47       40.40      5.37 o 
  16   1   6      141.92      159.06     18.47 o 
  17   1   6        0.00        4.62      2.82 o 
 -21   2   6       21.53       13.12      4.11 o 
 -20   2   6       84.44       67.62      6.12 o 
 -19   2   6       59.03       71.58      5.32 o 
 -18   2   6        2.47        0.42      1.75 o 
 -17   2   6      184.70      179.92      4.84 o 
 -16   2   6       38.29       36.69      2.40 o 
 -15   2   6        9.98       15.03      1.83 o 
 -14   2   6      111.71      120.37      3.65 o 
 -13   2   6      656.81      693.08      9.03 o 
 -12   2   6      788.25      799.40      9.94 o 
 -11   2   6     1309.57     1225.32     13.81 o 
 -10   2   6       12.25       13.50      1.45 o 
  -9   2   6     1593.44     1568.42     18.21 o 
  -8   2   6      916.90     1006.10     10.75 o 
  -7   2   6       69.18       73.97      1.98 o 
  -6   2   6      320.87      388.30      5.42 o 
  -5   2   6        3.97        3.70      0.86 o 
  -4   2   6       41.80       61.16      1.98 o 
  -3   2   6      460.05      484.13      6.41 o 
  -2   2   6       52.45       36.18      1.76 o 
  -1   2   6      422.50      391.74      7.48 o 
   0   2   6      600.52      551.66      7.03 o 
   1   2   6      435.69      445.66      6.05 o 
   2   2   6      146.01      106.88      2.76 o 
   3   2   6      169.52      139.69      3.35 o 
   4   2   6     1090.91     1086.31     12.12 o 
   5   2   6      216.99      214.73      3.73 o 
   6   2   6      564.13      562.88      7.29 o 
   7   2   6      333.71      283.89      4.07 o 
   8   2   6       81.48       85.78      2.50 o 
   9   2   6     1740.66     1605.58     19.31 o 
  10   2   6      699.14      684.90      9.90 o 
  11   2   6       86.49       93.43      3.23 o 
  12   2   6       41.80       36.24      2.66 o 
  13   2   6      228.60      234.36      6.08 o 
  14   2   6       28.43       41.43      4.65 o 
  15   2   6        6.00        6.59      3.53 o 
  16   2   6       56.85       62.31      5.46 o 
  17   2   6       42.13       45.17      4.99 o 
 -20   3   6        2.86        2.03      3.15 o 
 -19   3   6       23.38       20.21      3.13 o 
 -18   3   6       66.25       65.92      4.36 o 
 -17   3   6       51.74       56.60      3.90 o 
 -16   3   6       21.42       24.69      2.83 o 
 -15   3   6       56.69       78.64      4.19 o 
 -14   3   6       91.27      108.97      4.58 o 
 -13   3   6       10.48       10.47      1.54 o 
 -12   3   6      104.55      131.14      3.11 o 
 -11   3   6       38.85       39.39      2.02 o 
 -10   3   6      250.17      234.43      4.52 o 
  -9   3   6      343.64      338.70      5.62 o 
  -8   3   6        0.79        1.73      0.74 o 
  -7   3   6        5.17        4.19      0.83 o 
  -6   3   6      483.37      455.77      6.61 o 
  -5   3   6      234.52      286.57      4.51 o 
  -4   3   6       76.97       69.42      2.06 o 
  -3   3   6      381.92      373.42      5.02 o 
  -2   3   6     1131.28     1091.32     12.35 o 
  -1   3   6      224.35      273.73      4.41 o 
   0   3   6       23.42       49.89      4.33 o 
   1   3   6      147.77      131.53      2.87 o 
   2   3   6      301.22      273.61      4.44 o 
   3   3   6      182.24      193.26      4.01 o 
   4   3   6      817.82      770.78     10.40 o 
   5   3   6        5.63       12.35      1.34 o 
   6   3   6        7.46       17.47      2.59 o 
   7   3   6        3.56        2.55      1.06 o 
   8   3   6       65.24       55.92      2.41 o 
   9   3   6       84.59       73.79      2.38 o 
  10   3   6      116.86      112.88      3.34 o 
  11   3   6      302.74      276.19      6.60 o 
  12   3   6      135.31      132.66      4.39 o 
  13   3   6       16.45       16.43      2.22 o 
  14   3   6       93.35      105.55      4.27 o 
  15   3   6      183.94      201.82     10.21 o 
  16   3   6       54.16       60.82      5.71 o 
 -20   4   6       21.64       24.10      5.76 o 
 -19   4   6        0.75        4.55      2.41 o 
 -18   4   6        1.43       -0.17      2.15 o 
 -17   4   6       28.21       28.83      3.06 o 
 -16   4   6       85.95       88.66      4.68 o 
 -15   4   6       65.89       68.22      3.96 o 
 -14   4   6        6.15        3.64      1.80 o 
 -13   4   6       97.16       91.91      4.24 o 
 -12   4   6       49.74       50.95      3.58 o 
 -11   4   6      172.81      183.54      4.55 o 
 -10   4   6       88.28       85.96      3.10 o 
  -9   4   6      203.43      224.71      4.43 o 
  -8   4   6       32.92       29.57      2.12 o 
  -7   4   6       83.39       92.71      2.22 o 
  -6   4   6       84.99       85.92      2.12 o 
  -5   4   6       40.66       29.87      1.52 o 
  -4   4   6      545.67      518.45      7.18 o 
  -3   4   6       27.22       21.85      1.50 o 
  -2   4   6      887.40      838.30      9.97 o 
  -1   4   6       18.22       11.32      1.45 o 
   0   4   6      731.87      621.16      7.98 o 
   1   4   6       53.22       56.46      2.58 o 
   2   4   6      887.99      871.68     10.50 o 
   3   4   6       78.45       76.55      3.03 o 
   4   4   6      229.76      228.12      4.58 o 
   5   4   6       62.77       61.31      3.08 o 
   6   4   6     1118.68     1068.87     13.77 o 
   7   4   6     1440.13     1342.96     19.03 o 
   8   4   6       99.55       86.53      3.11 o 
   9   4   6      410.75      394.99     10.28 o 
  10   4   6      227.11      223.51      5.84 o 
  11   4   6        0.21       -0.76      1.39 o 
  12   4   6        4.92        5.78      1.75 o 
  13   4   6       95.11      104.53      4.43 o 
  14   4   6      107.26      117.59      6.88 o 
  15   4   6        0.05        2.93      2.32 o 
  16   4   6        0.83        3.47      3.53 o 
 -19   5   6        4.38        4.30      2.60 o 
 -18   5   6        1.70        0.62      2.35 o 
 -17   5   6        4.59        1.70      2.07 o 
 -16   5   6       16.46       15.02      2.68 o 
 -15   5   6      167.04      170.68      6.17 o 
 -14   5   6      261.06      279.39     10.42 o 
 -13   5   6        1.78       -1.01      5.04 o 
 -12   5   6       99.40       99.68      6.16 o 
 -11   5   6      440.94      451.69     13.05 o 
 -10   5   6      390.36      387.36      8.95 o 
  -9   5   6        5.22        3.11      1.82 o 
  -8   5   6      267.61      266.84      5.62 o 
  -7   5   6      484.34      461.31      8.03 o 
  -6   5   6      111.74      101.47      3.06 o 
  -5   5   6       27.91       24.59      1.68 o 
  -4   5   6      522.52      527.83      7.03 o 
  -3   5   6     1117.77     1174.00     13.64 o 
  -2   5   6        3.85        1.21      1.25 o 
  -1   5   6      126.28      127.44      2.98 o 
   0   5   6      137.05      140.25      3.19 o 
   1   5   6     1028.95     1012.83     11.93 o 
   2   5   6      450.01      423.57      6.21 o 
   3   5   6        0.03       -0.57      0.93 o 
   4   5   6      565.08      520.41      7.22 o 
   5   5   6      259.18      238.39      5.30 o 
   6   5   6       74.54       87.02      5.19 o 
   7   5   6      225.82      226.05      6.91 o 
   8   5   6      345.05      347.70      8.94 o 
   9   5   6      108.64       97.74      4.46 o 
  10   5   6       49.36       50.42      3.06 o 
  11   5   6       51.71       54.73      3.19 o 
  12   5   6       13.06       13.40      3.63 o 
  13   5   6        6.70       10.20      2.46 o 
  14   5   6       53.78       53.22      3.87 o 
  15   5   6       36.47       35.62      4.86 o 
 -18   6   6       17.09       20.22      3.34 o 
 -17   6   6        9.03        9.10      2.73 o 
 -16   6   6       75.70      100.35      8.53 o 
 -15   6   6        2.25        1.01      4.03 o 
 -14   6   6        2.84        2.20      2.54 o 
 -13   6   6       44.76       51.11      4.83 o 
 -12   6   6       67.76       66.51      5.34 o 
 -11   6   6       22.53       14.32      3.39 o 
 -10   6   6       54.46       58.70      4.97 o 
  -9   6   6        0.03        1.33      2.25 o 
  -8   6   6      100.40       97.81      5.12 o 
  -7   6   6       91.87       88.94      4.26 o 
  -6   6   6      104.38      114.62      4.77 o 
  -5   6   6       33.66       32.28      2.50 o 
  -4   6   6      342.11      311.51      6.87 o 
  -3   6   6        5.92        4.35      1.47 o 
  -2   6   6       48.96       48.27      2.79 o 
  -1   6   6       29.70       25.58      2.15 o 
   0   6   6       21.30       23.77      2.71 o 
   1   6   6        3.37        2.81      1.05 o 
   2   6   6      702.86      643.54      9.63 o 
   3   6   6      782.90      782.64     11.19 o 
   4   6   6       43.42       41.02      2.58 o 
   5   6   6       80.56       73.64      3.96 o 
   6   6   6       18.50       24.88      2.69 o 
   7   6   6        8.34        2.05      1.78 o 
   8   6   6       19.55       17.10      4.03 o 
   9   6   6       18.71       21.57      3.60 o 
  10   6   6       87.79       94.97     13.10 o 
  11   6   6       52.67       59.35      4.09 o 
  12   6   6        2.71        3.74      2.26 o 
  13   6   6       12.51       12.09      3.78 o 
  14   6   6      153.57      146.27     12.59 o 
 -16   7   6       10.58        5.93      4.53 o 
 -15   7   6       74.57       59.06      6.05 o 
 -14   7   6      159.40      163.60      8.65 o 
 -13   7   6       32.11       35.64      5.71 o 
 -12   7   6        6.27        6.01      3.53 o 
 -11   7   6       91.43       83.42      6.05 o 
 -10   7   6      765.92      729.31     18.64 o 
  -9   7   6       14.97       26.56      5.54 o 
  -8   7   6        2.22        2.01      2.37 o 
  -7   7   6        3.95        3.38      2.05 o 
  -6   7   6       89.98       91.61      4.45 o 
  -5   7   6        2.04        3.98      1.89 o 
  -4   7   6      314.96      321.82      8.26 o 
  -3   7   6      562.00      564.54     10.18 o 
  -2   7   6       57.57       51.29      5.11 o 
  -1   7   6       41.52       33.95      2.47 o 
   0   7   6       67.28       50.03      2.86 o 
   1   7   6       34.19       30.00      3.01 o 
   2   7   6       84.65       90.40      3.99 o 
   3   7   6       83.71       87.45      5.28 o 
   4   7   6       22.50       30.84      3.71 o 
   5   7   6        3.83        5.27      4.03 o 
   6   7   6       67.78       58.98      4.70 o 
   7   7   6      165.04      148.87      8.40 o 
   8   7   6      289.75      299.37     10.89 o 
   9   7   6        0.34        1.39      2.59 o 
  10   7   6       90.41       93.10      6.54 o 
  11   7   6        5.49        5.15      3.15 o 
  12   7   6        4.19        2.93      2.30 o 
 -14   8   6       19.67       16.57      7.05 o 
 -13   8   6       16.38       14.65      3.95 o 
 -12   8   6       21.75       24.38      4.27 o 
 -11   8   6        6.67        2.74      3.20 o 
 -10   8   6       25.62       25.28      4.25 o 
  -9   8   6       34.26       31.29      5.71 o 
  -8   8   6       77.77       82.22      5.81 o 
  -7   8   6        7.24        2.32      2.58 o 
  -6   8   6       38.19       45.94      3.61 o 
  -5   8   6      213.61      209.15      6.83 o 
  -4   8   6      100.96      110.98      5.06 o 
  -3   8   6        5.21        2.84      2.97 o 
  -2   8   6       32.84       39.37      4.53 o 
  -1   8   6       68.18       66.42      5.00 o 
   0   8   6        1.21        1.77      3.36 o 
   1   8   6        7.03        5.48      2.73 o 
   2   8   6      127.15      115.18     10.41 o 
   3   8   6      381.06      320.36     17.13 o 
   4   8   6       19.48       10.41      6.04 o 
   5   8   6       20.63       14.10      5.71 o 
   6   8   6      171.03      159.18     12.76 o 
   7   8   6        9.06        3.36      5.71 o 
   8   8   6       59.83       73.60      5.64 o 
   9   8   6       36.64       37.19      4.66 o 
  10   8   6       15.87       24.13      4.37 o 
  11   8   6        4.87        4.11      4.03 o 
 -12   9   6        2.60       -0.08      3.39 o 
 -11   9   6       12.46       11.75      4.02 o 
 -10   9   6       25.75       25.73      4.63 o 
  -9   9   6       37.46       34.37      4.86 o 
  -8   9   6       19.99       21.10      4.02 o 
  -7   9   6        3.45        4.70      3.20 o 
  -6   9   6      118.10      120.56      9.74 o 
  -5   9   6        1.12       -2.85      2.85 o 
  -4   9   6       65.39       72.02      6.88 o 
  -3   9   6        1.01       16.27      3.39 o 
  -2   9   6       12.82       10.79      5.04 o 
  -1   9   6      127.77      130.17      9.91 o 
   0   9   6      169.13      154.41     11.25 o 
   1   9   6        0.07        1.01      4.70 o 
   2   9   6        0.01       -3.36      4.70 o 
   3   9   6        4.11        7.39      5.04 o 
   4   9   6       12.57       18.13      6.04 o 
   5   9   6        1.13       -0.67      4.70 o 
   6   9   6        0.66        5.04      5.37 o 
   7   9   6       45.80       43.99      8.06 o 
   8   9   6       47.94       44.66      8.73 o 
  -8  10   6        0.37       -0.67      3.69 o 
  -7  10   6        2.24        4.37      4.03 o 
  -6  10   6       19.46       16.12      5.37 o 
  -5  10   6      104.36      116.53     10.07 o 
  -4  10   6       23.89       44.33      6.72 o 
  -3  10   6        1.30       -0.25      2.66 o 
  -2  10   6       52.85       60.31      5.31 o 
  -1  10   6       81.94       83.28      9.07 o 
   0  10   6       17.56       16.79      6.04 o 
   1  10   6       16.21       14.78      6.04 o 
   2  10   6       19.54       21.83      6.72 o 
   3  10   6        0.05       -0.34      4.37 o 
   4  10   6        4.09        8.06      6.38 o 
   5  10   6        3.04       -4.03      4.03 o 
 -21   1   7        6.91        1.73      3.49 o 
 -20   1   7       28.26       28.11      3.73 o 
 -19   1   7        2.16        3.40      2.11 o 
 -18   1   7       19.04       17.60      2.27 o 
 -17   1   7        8.96        6.47      1.56 o 
 -16   1   7        0.02       -0.47      1.17 o 
 -15   1   7        3.17        0.00      0.95 o 
 -14   1   7      132.51      115.05      2.78 o 
 -13   1   7      711.97      720.83      8.26 o 
 -12   1   7       51.00       50.12      1.85 o 
 -11   1   7      115.39       98.72      2.42 o 
 -10   1   7       73.40       71.93      2.08 o 
  -9   1   7       48.13       33.92      1.27 o 
  -8   1   7        7.06        8.45      0.85 o 
  -7   1   7       28.90       30.90      1.22 o 
  -6   1   7       87.57       90.48      1.83 o 
  -5   1   7       16.75       14.74      1.70 o 
  -4   1   7        4.04        8.03      0.98 o 
  -3   1   7       74.09       86.44      2.45 o 
  -2   1   7        0.52        0.54      0.69 o 
  -1   1   7      138.92      159.99      3.45 o 
   0   1   7      215.26      206.82      4.01 o 
   1   1   7       75.20       73.52      2.38 o 
   2   1   7       10.39       10.02      1.13 o 
   3   1   7        1.04        2.40      1.02 o 
   4   1   7      386.96      406.40      5.64 o 
   5   1   7       26.07       23.53      1.43 o 
   6   1   7       50.93       64.60      2.25 o 
   7   1   7      499.37      471.09      6.65 o 
   8   1   7      662.09      647.34      8.56 o 
   9   1   7      166.81      146.10      3.56 o 
  10   1   7       72.12       60.30      2.66 o 
  11   1   7        5.16        2.82      1.45 o 
  12   1   7       27.77       30.31      2.25 o 
  13   1   7       20.77       18.81      2.30 o 
  14   1   7       27.23       27.07      3.06 o 
  15   1   7        1.57        1.34      2.61 o 
  16   1   7        8.75       10.41      3.56 o 
 -20   2   7        1.57       -2.65      3.04 o 
 -19   2   7        7.15        6.87      2.46 o 
 -18   2   7       23.91       17.58      2.02 o 
 -17   2   7       99.34       97.22      3.44 o 
 -16   2   7        3.39       -1.18      1.34 o 
 -15   2   7        0.14        0.51      1.28 o 
 -14   2   7       12.85       18.55      1.64 o 
 -13   2   7        1.13       -0.89      1.18 o 
 -12   2   7     1776.62     1690.58     18.46 o 
 -11   2   7        5.96        5.41      1.33 o 
 -10   2   7       43.45       36.24      1.78 o 
  -9   2   7       52.40       41.78      1.62 o 
  -8   2   7     1392.12     1410.91     13.70 o 
  -7   2   7      336.27      343.84      4.66 o 
  -6   2   7      314.65      353.23      4.99 o 
  -5   2   7       53.55       63.84      2.02 o 
  -4   2   7      551.54      610.14      8.59 o 
  -3   2   7        1.45        6.20      1.00 o 
  -2   2   7        1.14        2.31      0.80 o 
  -1   2   7       37.15       40.41      2.85 o 
   0   2   7     1010.09     1197.03     13.47 o 
   1   2   7      135.82      173.92      3.88 o 
   2   2   7      404.68      405.01      5.63 o 
   3   2   7      266.75      240.20      3.89 o 
   4   2   7      317.61      328.77      4.91 o 
   5   2   7       27.88       16.40      1.57 o 
   6   2   7       73.16       63.53      2.04 o 
   7   2   7       43.98       52.56      2.73 o 
   8   2   7      117.14      104.78      2.93 o 
   9   2   7       57.85       57.11      2.62 o 
  10   2   7       11.99       14.21      1.71 o 
  11   2   7       46.99       44.68      2.48 o 
  12   2   7      113.06      108.54      3.65 o 
  13   2   7        0.79        3.95      2.08 o 
  14   2   7       54.82       83.73      6.75 o 
  15   2   7        7.49       10.57      2.73 o 
  16   2   7        2.16        5.71      3.09 o 
 -20   3   7        6.36       10.51      2.95 o 
 -19   3   7       31.13       35.34      3.61 o 
 -18   3   7        3.85        2.23      2.32 o 
 -17   3   7        2.42        0.64      2.03 o 
 -16   3   7        5.34        3.74      1.72 o 
 -15   3   7        1.59        0.12      1.34 o 
 -14   3   7        8.61        8.37      1.54 o 
 -13   3   7        2.30        1.80      1.23 o 
 -12   3   7     1343.07     1355.67     15.25 o 
 -11   3   7     1880.14     1916.05     20.65 o 
 -10   3   7      317.08      345.87      6.59 o 
  -9   3   7        7.98        3.48      0.97 o 
  -8   3   7        5.48        2.59      0.87 o 
  -7   3   7       18.67       30.52      1.45 o 
  -6   3   7       15.91       13.35      1.04 o 
  -5   3   7       23.98       16.34      1.24 o 
  -4   3   7        0.81        0.62      0.67 o 
  -3   3   7       17.30       18.25      1.53 o 
  -2   3   7      224.35      243.72      4.29 o 
  -1   3   7      285.29      287.93      4.76 o 
   0   3   7       94.57      108.38      3.28 o 
   1   3   7       48.53       61.76      2.18 o 
   2   3   7      213.88      234.42      4.70 o 
   3   3   7      925.83      878.74     11.79 o 
   4   3   7      673.07      629.44      8.13 o 
   5   3   7      724.81      753.77      9.40 o 
   6   3   7      191.77      197.54      3.91 o 
   7   3   7      175.02      191.52      4.98 o 
   8   3   7       39.57       28.97      4.07 o 
   9   3   7       58.58       58.49      2.56 o 
  10   3   7       78.81       79.85      3.00 o 
  11   3   7      210.87      195.40      4.79 o 
  12   3   7        7.61        9.54      2.05 o 
  13   3   7       51.04       51.51      3.49 o 
  14   3   7        2.67        2.13      1.88 o 
  15   3   7        0.00        1.48      2.09 o 
  16   3   7        8.67        6.54      3.06 o 
 -19   4   7        4.20        3.27      2.56 o 
 -18   4   7      127.49      128.20      8.41 o 
 -17   4   7       94.01      101.74      5.06 o 
 -16   4   7        6.12        1.71      2.05 o 
 -15   4   7       28.76       32.23      3.11 o 
 -14   4   7        0.26       -0.99      1.60 o 
 -13   4   7       17.79       19.97      2.95 o 
 -12   4   7        0.89        3.73      1.76 o 
 -11   4   7       74.71       75.88      5.67 o 
 -10   4   7      161.01      159.86      4.43 o 
  -9   4   7      156.39      146.44      3.60 o 
  -8   4   7      225.67      224.71      3.78 o 
  -7   4   7     1072.78     1016.67     11.01 o 
  -6   4   7      801.64      809.84      9.14 o 
  -5   4   7       65.33       55.38      2.14 o 
  -4   4   7        0.23       -0.11      0.79 o 
  -3   4   7        0.63        0.29      0.79 o 
  -2   4   7        7.76       10.22      1.16 o 
  -1   4   7        1.97        5.74      1.09 o 
   0   4   7      108.83      132.48      3.20 o 
   1   4   7      574.13      560.29      7.70 o 
   2   4   7      310.10      306.07      5.43 o 
   3   4   7        9.90        7.32      1.26 o 
   4   4   7      512.21      482.57      7.82 o 
   5   4   7      253.65      251.24      5.23 o 
   6   4   7      106.14      109.83      3.98 o 
   7   4   7      715.99      672.48      9.98 o 
   8   4   7      148.60      144.30      4.00 o 
   9   4   7       23.76       25.18      2.47 o 
  10   4   7        6.07        6.79      2.35 o 
  11   4   7       11.08        4.55      2.28 o 
  12   4   7       76.89       71.48      3.63 o 
  13   4   7        4.28        7.17      2.01 o 
  14   4   7       40.56       35.43      3.35 o 
  15   4   7       78.47       93.21      4.44 o 
 -18   5   7        5.05        5.77      2.66 o 
 -17   5   7       13.66       10.57      2.73 o 
 -16   5   7       58.02       58.60      4.08 o 
 -15   5   7      226.86      242.02      7.39 o 
 -14   5   7       62.57       72.49      5.64 o 
 -13   5   7        9.17       12.06      2.98 o 
 -12   5   7      530.33      532.48     25.52 o 
 -11   5   7      280.91      281.24      9.73 o 
 -10   5   7       56.22       55.06      3.59 o 
  -9   5   7       72.91       82.02      3.28 o 
  -8   5   7      482.38      483.00      8.60 o 
  -7   5   7       15.95       16.27      1.64 o 
  -6   5   7      233.56      231.71      6.35 o 
  -5   5   7      184.86      152.08      3.86 o 
  -4   5   7        0.05        0.24      0.91 o 
  -3   5   7        0.30        0.03      0.94 o 
  -2   5   7       59.30       54.49      2.18 o 
  -1   5   7      273.28      273.73      4.48 o 
   0   5   7        3.28        3.45      1.12 o 
   1   5   7       57.90       52.44      2.19 o 
   2   5   7      178.55      193.61      4.10 o 
   3   5   7     1062.21     1047.99     12.60 o 
   4   5   7       30.67       38.87      2.83 o 
   5   5   7     1345.72     1309.82     18.95 o 
   6   5   7     1052.96     1026.23     15.71 o 
   7   5   7      176.13      167.82      5.11 o 
   8   5   7        4.05        4.44      1.87 o 
   9   5   7      102.22       95.94      3.93 o 
  10   5   7       22.41       23.71      3.15 o 
  11   5   7       82.26       85.40      5.04 o 
  12   5   7        0.00        0.60      2.23 o 
  13   5   7        0.16       -2.28      2.79 o 
  14   5   7       14.51       16.66      3.06 o 
 -17   6   7       41.83       55.40      4.99 o 
 -16   6   7        2.99        2.59      2.26 o 
 -15   6   7        6.34        3.37      3.04 o 
 -14   6   7        9.38       11.66      3.54 o 
 -13   6   7       38.51       29.46      4.87 o 
 -12   6   7        2.53       -0.83      2.66 o 
 -11   6   7       77.49       88.05     12.26 o 
 -10   6   7      219.89      224.17      8.79 o 
  -9   6   7       18.87       16.53      2.48 o 
  -8   6   7       84.77       94.44      5.13 o 
  -7   6   7      573.56      521.94     11.50 o 
  -6   6   7      136.18      138.90      4.65 o 
  -5   6   7      148.01      152.08      4.81 o 
  -4   6   7      216.83      226.80      5.91 o 
  -3   6   7      569.24      547.23     10.10 o 
  -2   6   7      341.75      304.89      5.74 o 
  -1   6   7        4.25        5.14      1.24 o 
   0   6   7      361.62      335.13      7.54 o 
   1   6   7     2023.14     1937.42     21.13 o 
   2   6   7        8.75        8.52      1.35 o 
   3   6   7      173.32      162.02      3.76 o 
   4   6   7        0.95        3.80      1.56 o 
   5   6   7       80.95       85.05      4.42 o 
   6   6   7       15.09        9.86      2.30 o 
   7   6   7       59.42       52.30      3.86 o 
   8   6   7        3.73        2.77      2.07 o 
   9   6   7       80.72       78.12      5.81 o 
  10   6   7       15.36       15.52      2.66 o 
  11   6   7       75.19       66.42      7.56 o 
  12   6   7       72.24       79.28      7.56 o 
  13   6   7       71.96       91.39      6.98 o 
 -16   7   7        0.95        1.68      3.22 o 
 -15   7   7       25.41       31.16      4.92 o 
 -14   7   7        1.10        0.62      2.98 o 
 -13   7   7        0.01        0.36      4.37 o 
 -12   7   7      283.94      282.88     12.59 o 
 -11   7   7      339.79      359.96     12.46 o 
 -10   7   7        4.98       12.36      4.03 o 
  -9   7   7       78.02       75.74      5.71 o 
  -8   7   7      359.24      356.06      9.24 o 
  -7   7   7       72.69       66.26      4.19 o 
  -6   7   7      140.60      137.08      5.60 o 
  -5   7   7       44.15       42.33      2.96 o 
  -4   7   7      131.15      144.63      5.72 o 
  -3   7   7        1.37        3.81      1.65 o 
  -2   7   7      240.22      240.61      6.22 o 
  -1   7   7       10.50       20.52      2.71 o 
   0   7   7        0.04        3.69      1.48 o 
   1   7   7        0.34        0.69      1.45 o 
   2   7   7       42.12       51.22      2.70 o 
   3   7   7       63.28       71.50     12.76 o 
   4   7   7       67.08       56.46      4.78 o 
   5   7   7        4.25        2.43      3.02 o 
   6   7   7       55.76       53.30      4.91 o 
   7   7   7       22.63       21.33      5.54 o 
   8   7   7        2.72        4.74      3.04 o 
   9   7   7       22.96       29.02      4.35 o 
  10   7   7       55.35       45.25      5.37 o 
  11   7   7       69.90       81.71      6.50 o 
 -14   8   7      143.88      170.14      9.26 o 
 -13   8   7      111.29      115.80      7.69 o 
 -12   8   7        3.00        0.15      5.88 o 
 -11   8   7        1.51       -1.53      4.87 o 
 -10   8   7       18.79       19.03      3.87 o 
  -9   8   7       97.42       99.29      6.53 o 
  -8   8   7        0.31       -2.08      2.34 o 
  -7   8   7      214.73      220.22      8.88 o 
  -6   8   7      287.57      315.05      8.72 o 
  -5   8   7       13.76       17.10      2.77 o 
  -4   8   7       32.47       36.96      3.46 o 
  -3   8   7      247.47      238.59      6.44 o 
  -2   8   7      253.61      226.49      6.20 o 
  -1   8   7        3.49        4.83      2.17 o 
   0   8   7      136.96      128.54      6.86 o 
   1   8   7      104.63       94.90      5.03 o 
   2   8   7        4.98        3.36      5.71 o 
   3   8   7      169.32      156.82     12.43 o 
   4   8   7      168.44      171.26     13.43 o 
   5   8   7       81.50       87.98     10.07 o 
   6   8   7       14.45       22.84      7.05 o 
   7   8   7      116.18      104.77     11.08 o 
   8   8   7      138.57      135.67     12.43 o 
   9   8   7       66.84       75.86      6.37 o 
  10   8   7        3.98        0.97      2.98 o 
 -11   9   7       28.64       35.97      5.07 o 
 -10   9   7      139.17      145.82     11.25 o 
  -9   9   7      477.09      520.08     15.78 o 
  -8   9   7      130.21      133.16      7.71 o 
  -7   9   7       14.33       13.63      4.53 o 
  -6   9   7        1.95        1.39      6.72 o 
  -5   9   7       82.05       93.05      6.40 o 
  -4   9   7      134.88      124.58      9.40 o 
  -3   9   7        0.21        1.03      2.98 o 
  -2   9   7       67.39       63.99      5.64 o 
  -1   9   7       43.98       51.66      5.16 o 
   0   9   7       24.49       29.55      6.72 o 
   1   9   7        0.86       -3.36      5.04 o 
   2   9   7       40.77       34.25      7.72 o 
   3   9   7       98.40       99.06     10.75 o 
   4   9   7       35.03       28.21      7.39 o 
   5   9   7        4.05       -5.04      5.04 o 
   6   9   7       60.13       40.30      8.06 o 
   7   9   7        2.82        4.03      6.38 o 
  -7  10   7        7.38       15.11      5.37 o 
  -6  10   7       80.66       94.70      9.07 o 
  -5  10   7        5.69        8.40      4.70 o 
  -4  10   7      129.38      140.71     11.08 o 
  -3  10   7      283.69      293.16     17.13 o 
  -2  10   7      113.39      138.45      7.93 o 
  -1  10   7       11.03        1.01      5.37 o 
   0  10   7      138.63      142.72     12.43 o 
   1  10   7       36.15       41.64      8.06 o 
   2  10   7        4.69        5.37      5.71 o 
   3  10   7        1.07        3.02      5.37 o 
 -20   0   8        0.66       -1.03      2.98 o 
 -19   0   8      136.11      137.62      9.91 o 
 -18   0   8        1.71        0.31      2.90 o 
 -17   0   8       18.98       19.60      2.41 o 
 -16   0   8       14.14       16.67      2.16 o 
 -15   0   8        5.09        9.87      1.84 o 
 -14   0   8      330.88      308.96      6.95 o 
 -13   0   8       26.90       37.43      2.55 o 
 -12   0   8      181.83      189.49      5.09 o 
 -11   0   8      491.12      480.60      8.74 o 
 -10   0   8     1518.42     1305.85     16.54 o 
  -9   0   8        0.19       -0.10      1.05 o 
  -8   0   8     1078.70     1044.00     13.56 o 
  -7   0   8        1.41        0.78      0.88 o 
  -6   0   8        4.63        8.36      1.24 o 
  -5   0   8      918.22      917.05     15.19 o 
  -4   0   8     1170.98     1038.21     16.75 o 
  -3   0   8     1672.24     1520.66     23.14 o 
  -2   0   8      980.57     1091.22     20.79 o 
  -1   0   8       98.44      171.02      4.39 o 
   0   0   8      664.56      698.59     11.95 o 
   1   0   8     1005.91      953.74     15.49 o 
   2   0   8        8.13       20.25      1.87 o 
   3   0   8     3384.99     3192.73     45.54 o 
   4   0   8     2085.00     1914.01     28.64 o 
   5   0   8      184.94      163.27      4.99 o 
   6   0   8      152.69      134.60      7.35 o 
   7   0   8      492.85      513.88     11.46 o 
   8   0   8     1005.13      970.65     20.86 o 
   9   0   8      326.82      252.89      6.96 o 
  10   0   8       41.64       41.88      3.41 o 
  11   0   8      326.91      303.22      9.68 o 
  12   0   8       22.56       17.87      3.06 o 
  13   0   8        4.42       -0.17      2.37 o 
  14   0   8       23.82       21.68      3.71 o 
  15   0   8      258.63      291.49     16.79 o 
 -20   1   8      101.00      109.49      5.53 o 
 -19   1   8       11.45       10.88      2.71 o 
 -18   1   8      256.02      268.39      5.72 o 
 -17   1   8      142.06      137.52      4.05 o 
 -16   1   8       49.55       50.73      2.33 o 
 -15   1   8        1.05       -0.32      1.06 o 
 -14   1   8       67.81       52.58      2.46 o 
 -13   1   8       48.84       50.56      1.97 o 
 -12   1   8      320.91      290.81      4.55 o 
 -11   1   8       18.61       17.42      1.73 o 
 -10   1   8      571.07      577.83      6.54 o 
  -9   1   8     1537.60     1423.28     13.09 o 
  -8   1   8        3.07        0.84      0.72 o 
  -7   1   8      356.95      377.99      4.64 o 
  -6   1   8      432.36      419.70      5.90 o 
  -5   1   8      405.84      341.36      4.73 o 
  -4   1   8      110.77      113.51      2.84 o 
  -3   1   8      418.78      398.57      5.99 o 
  -2   1   8      360.89      284.39      6.09 o 
  -1   1   8      607.54      660.11     11.46 o 
   0   1   8     1145.60     1164.70     14.66 o 
   1   1   8     1626.81     1630.72     19.54 o 
   2   1   8     2070.76     1980.04     23.14 o 
   3   1   8      825.64      783.32      9.39 o 
   4   1   8     1679.24     1511.01     16.77 o 
   5   1   8      443.70      435.39      6.29 o 
   6   1   8       11.29       12.59      1.39 o 
   7   1   8       24.35       22.36      1.66 o 
   8   1   8      431.52      371.10      7.36 o 
   9   1   8      160.64      174.80      4.13 o 
  10   1   8        0.30       -1.30      1.30 o 
  11   1   8       46.42       41.89      2.96 o 
  12   1   8      402.31      377.65      9.82 o 
  13   1   8      239.32      261.04      6.62 o 
  14   1   8       44.45       35.47      2.93 o 
  15   1   8       19.19       28.12      3.40 o 
 -20   2   8        2.39       -3.04      3.04 o 
 -19   2   8        2.55        2.47      2.15 o 
 -18   2   8       11.09       12.23      1.97 o 
 -17   2   8       23.19       19.32      2.02 o 
 -16   2   8      215.75      213.86      7.09 o 
 -15   2   8       51.36       59.07      2.66 o 
 -14   2   8        0.80        1.43      1.12 o 
 -13   2   8      457.37      483.49      7.51 o 
 -12   2   8      344.51      362.92      5.58 o 
 -11   2   8      204.89      203.83      3.91 o 
 -10   2   8      549.09      491.82      5.83 o 
  -9   2   8       53.70       52.35      1.66 o 
  -8   2   8      173.19      155.53      3.06 o 
  -7   2   8      249.66      210.53      4.24 o 
  -6   2   8        4.16        4.59      0.94 o 
  -5   2   8       12.98       14.56      1.18 o 
  -4   2   8      196.54      164.51      3.54 o 
  -3   2   8      777.88      714.36      9.24 o 
  -2   2   8      128.18      158.40      3.47 o 
  -1   2   8      134.22      117.53      3.02 o 
   0   2   8     2490.51     2309.40     26.60 o 
   1   2   8     1387.13     1371.15     17.04 o 
   2   2   8      664.73      598.27      8.97 o 
   3   2   8      498.49      446.23      7.25 o 
   4   2   8       11.62        9.85      1.48 o 
   5   2   8      840.39      796.03     11.31 o 
   6   2   8      839.47      796.95     11.39 o 
   7   2   8       73.28       76.67      2.58 o 
   8   2   8      205.98      197.26      4.13 o 
   9   2   8       11.62       10.62      2.44 o 
  10   2   8      225.91      231.01      5.22 o 
  11   2   8      173.37      171.34      4.67 o 
  12   2   8        6.96       10.73      2.00 o 
  13   2   8       99.74       94.88      4.15 o 
  14   2   8      158.89      167.13      6.47 o 
  15   2   8      204.83      228.11      9.71 o 
 -20   3   8       38.20       50.60      3.88 o 
 -19   3   8        0.80        0.23      1.93 o 
 -18   3   8        8.55       10.71      2.38 o 
 -17   3   8       16.88       22.99      3.87 o 
 -16   3   8       67.21       59.14      3.36 o 
 -15   3   8      114.80      102.19      4.00 o 
 -14   3   8        1.12        1.29      1.36 o 
 -13   3   8       95.39       96.16      3.53 o 
 -12   3   8      472.85      451.49      6.69 o 
 -11   3   8      131.85      116.04      3.04 o 
 -10   3   8      183.93      195.65      3.84 o 
  -9   3   8      317.77      326.27      4.79 o 
  -8   3   8      277.02      248.94      4.06 o 
  -7   3   8      431.14      412.90      5.51 o 
  -6   3   8      900.28      881.62     10.24 o 
  -5   3   8      882.20      779.98      9.28 o 
  -4   3   8       57.09       50.56      2.05 o 
  -3   3   8       36.21       23.46      1.57 o 
  -2   3   8      506.14      444.88      6.63 o 
  -1   3   8       10.99        7.47      1.19 o 
   0   3   8       15.08        9.88      1.27 o 
   1   3   8       28.78       28.43      2.45 o 
   2   3   8     1037.04      919.75     14.30 o 
   3   3   8      741.47      708.99      9.10 o 
   4   3   8        8.06        6.74      1.44 o 
   5   3   8      701.24      673.13     10.01 o 
   6   3   8      450.48      441.45      8.14 o 
   7   3   8       54.01       44.49      4.85 o 
   8   3   8      131.09      117.60      4.35 o 
   9   3   8       78.08       80.14      5.56 o 
  10   3   8      108.06      104.82      3.60 o 
  11   3   8      116.67      110.64      3.80 o 
  12   3   8      103.31      107.51      3.91 o 
  13   3   8       46.35       51.37      4.99 o 
  14   3   8        9.02        8.95      3.07 o 
  15   3   8      197.53      204.67      8.03 o 
 -19   4   8       56.61       52.24      4.48 o 
 -18   4   8       29.90       37.36      3.82 o 
 -17   4   8        0.31       -0.72      2.12 o 
 -16   4   8       27.32       31.95      3.25 o 
 -15   4   8      130.67      125.74      5.47 o 
 -14   4   8       29.31       39.68      4.70 o 
 -13   4   8        8.70       10.56      1.78 o 
 -12   4   8        0.15        3.39      1.50 o 
 -11   4   8      408.27      391.62      7.78 o 
 -10   4   8      105.58      103.09      4.31 o 
  -9   4   8       56.08       66.39      2.44 o 
  -8   4   8      100.27       87.17      2.49 o 
  -7   4   8      952.22      858.72     10.63 o 
  -6   4   8        3.09        3.61      1.11 o 
  -5   4   8      102.96       89.87      2.64 o 
  -4   4   8      155.53      135.19      3.08 o 
  -3   4   8      281.71      282.24      4.66 o 
  -2   4   8        4.25        0.74      0.99 o 
  -1   4   8      175.54      146.50      3.53 o 
   0   4   8      796.61      702.41     10.28 o 
   1   4   8      121.27      110.87      3.22 o 
   2   4   8     2359.30     2264.59     24.27 o 
   3   4   8      602.38      539.52      8.60 o 
   4   4   8       64.08       61.93      2.84 o 
   5   4   8       40.39       38.40      2.01 o 
   6   4   8      343.36      348.74      7.64 o 
   7   4   8      166.70      150.33      5.53 o 
   8   4   8       43.44       36.56      2.87 o 
   9   4   8       36.31       36.30      2.89 o 
  10   4   8      200.36      203.40     10.71 o 
  11   4   8       99.32      107.46      5.67 o 
  12   4   8       19.65       34.31      3.97 o 
  13   4   8        9.16        9.25      2.20 o 
  14   4   8       30.64       34.01      4.46 o 
 -18   5   8        0.22       -2.43      2.43 o 
 -17   5   8        4.00        4.21      2.42 o 
 -16   5   8        8.80        5.93      4.96 o 
 -15   5   8       43.19       39.46      3.52 o 
 -14   5   8       43.73       44.93      4.73 o 
 -13   5   8        0.13       -2.16      2.42 o 
 -12   5   8        1.65        1.88      2.24 o 
 -11   5   8      167.68      171.96      6.12 o 
 -10   5   8       49.69       53.19      2.90 o 
  -9   5   8       38.35       40.67      2.66 o 
  -8   5   8       22.27       21.12      1.96 o 
  -7   5   8       29.09       28.66      2.10 o 
  -6   5   8       57.94       47.71      2.38 o 
  -5   5   8        3.03        4.39      1.40 o 
  -4   5   8       17.52       22.32      1.58 o 
  -3   5   8     1106.15     1056.81     12.48 o 
  -2   5   8     1465.08     1364.99     14.71 o 
  -1   5   8      151.90      146.33      3.65 o 
   0   5   8        3.03        2.90      1.21 o 
   1   5   8      503.72      470.00      7.22 o 
   2   5   8      100.10       89.46      2.96 o 
   3   5   8        2.28        5.18      1.30 o 
   4   5   8        0.74        1.04      1.36 o 
   5   5   8      779.09      724.27     12.32 o 
   6   5   8      417.95      409.09      8.55 o 
   7   5   8       52.14       51.15      2.64 o 
   8   5   8       37.04       36.74      2.87 o 
   9   5   8       48.89       51.54      5.10 o 
  10   5   8       23.83       26.06      3.67 o 
  11   5   8        7.50        3.87      2.73 o 
  12   5   8        8.01        9.84      2.95 o 
  13   5   8       26.40       38.62      8.73 o 
 -17   6   8       78.24       88.65      8.39 o 
 -16   6   8       20.89       15.45      2.99 o 
 -15   6   8      125.34      115.19      7.45 o 
 -14   6   8      158.94      159.49      8.56 o 
 -13   6   8       41.74       38.97      6.38 o 
 -12   6   8      174.19      184.93      8.55 o 
 -11   6   8      252.26      268.42     10.09 o 
 -10   6   8       24.14       27.03      4.37 o 
  -9   6   8        4.05        1.82      2.49 o 
  -8   6   8       59.39       57.47      3.87 o 
  -7   6   8      554.25      525.21     11.83 o 
  -6   6   8      231.73      238.33      6.41 o 
  -5   6   8      134.42      142.16      4.86 o 
  -4   6   8       92.83       92.90      3.28 o 
  -3   6   8        1.77        1.99      1.38 o 
  -2   6   8      104.33      101.59      3.17 o 
  -1   6   8      404.72      412.15      6.76 o 
   0   6   8       66.56       64.67      2.52 o 
   1   6   8        0.06        0.10      1.13 o 
   2   6   8        2.63        0.31      1.13 o 
   3   6   8       76.82       72.53      2.76 o 
   4   6   8       22.66       27.50      2.44 o 
   5   6   8      126.31      128.91      4.69 o 
   6   6   8       33.65       39.42      4.32 o 
   7   6   8      335.77      340.69      9.81 o 
   8   6   8       14.11        7.94      2.66 o 
   9   6   8       86.33       69.18      5.89 o 
  10   6   8      166.65      159.50      8.79 o 
  11   6   8       70.67       90.42      7.02 o 
  12   6   8        0.05       -2.79      2.79 o 
 -15   7   8       16.32       19.87      4.59 o 
 -14   7   8       21.48       21.45      4.35 o 
 -13   7   8      185.42      204.51      9.73 o 
 -12   7   8       45.51       53.48      6.21 o 
 -11   7   8        9.50       12.19      3.44 o 
 -10   7   8        1.37        5.25      2.82 o 
  -9   7   8        2.98        2.67      2.48 o 
  -8   7   8       19.87       17.08      3.01 o 
  -7   7   8        0.97       -2.03      2.03 o 
  -6   7   8       98.29       90.46      4.31 o 
  -5   7   8      276.95      273.69      9.02 o 
  -4   7   8      169.87      159.05      5.35 o 
  -3   7   8       19.72       23.16      2.67 o 
  -2   7   8       68.19       52.63      3.03 o 
  -1   7   8      102.97       88.00      3.63 o 
   0   7   8        3.24        0.67      1.37 o 
   1   7   8      123.04      130.23      4.19 o 
   2   7   8       99.66      117.26      4.62 o 
   3   7   8       72.52       81.20      6.12 o 
   4   7   8       14.75       11.89      2.53 o 
   5   7   8       31.08       36.39      4.41 o 
   6   7   8      143.34      146.56      7.83 o 
   7   7   8        3.82        2.99      3.20 o 
   8   7   8      104.08      101.37      7.05 o 
   9   7   8       44.96       46.33      5.32 o 
  10   7   8        2.89        1.88      5.21 o 
 -13   8   8        6.98        6.02      5.37 o 
 -12   8   8       53.52       49.57      6.21 o 
 -11   8   8        4.58        4.66      3.53 o 
 -10   8   8       30.29       31.59      4.51 o 
  -9   8   8       42.48       39.90      4.86 o 
  -8   8   8       34.74       42.07      4.63 o 
  -7   8   8       13.25       17.59      3.22 o 
  -6   8   8       83.92       69.95      4.65 o 
  -5   8   8       10.93       14.24      3.21 o 
  -4   8   8      196.33      182.46      5.82 o 
  -3   8   8        0.01        1.18      1.74 o 
  -2   8   8      124.93      116.62      4.25 o 
  -1   8   8      319.34      330.60      7.17 o 
   0   8   8        1.06        2.88      2.34 o 
   1   8   8      220.62      199.14     13.77 o 
   2   8   8        0.89        4.70      5.37 o 
   3   8   8       47.63       57.42      9.07 o 
   4   8   8       30.85       31.57      8.06 o 
   5   8   8        3.31        8.40      6.38 o 
   6   8   8        0.85       -5.37      5.37 o 
   7   8   8       37.45       36.60      8.73 o 
   8   8   8       25.60       38.95      9.07 o 
 -10   9   8       11.85       10.98      4.02 o 
  -9   9   8       61.29       58.39      5.92 o 
  -8   9   8        1.09       -2.08      6.88 o 
  -7   9   8       55.76       57.09      5.34 o 
  -6   9   8       12.77       11.56      3.44 o 
  -5   9   8       30.16       34.91      4.83 o 
  -4   9   8       37.44       35.62      4.83 o 
  -3   9   8       70.84       69.39      5.97 o 
  -2   9   8       59.30       63.27      5.73 o 
  -1   9   8       14.47        4.86      2.70 o 
   0   9   8       14.80       19.14      7.05 o 
   1   9   8        0.41       -0.34      5.37 o 
   2   9   8        5.64        3.36      5.71 o 
   3   9   8        0.41       -4.03      5.37 o 
   4   9   8        1.40        0.34      5.71 o 
   5   9   8        0.10        7.39      6.72 o 
  -5  10   8       18.05       38.62      7.05 o 
  -4  10   8       89.05       84.91      6.84 o 
  -3  10   8        0.58        1.77      4.70 o 
  -2  10   8       46.24       41.64      8.73 o 
  -1  10   8       36.41       24.18      7.72 o 
   0  10   8        0.99       -2.35      5.37 o 
 -20   1   9        8.72        5.89      2.45 o 
 -19   1   9        2.21       -0.78      2.06 o 
 -18   1   9      110.72      106.84      3.81 o 
 -17   1   9       14.74       10.68      1.80 o 
 -16   1   9        1.31        0.36      1.17 o 
 -15   1   9       18.50       19.31      2.14 o 
 -14   1   9        7.85        3.95      1.23 o 
 -13   1   9        0.18        0.48      1.05 o 
 -12   1   9        7.97        7.48      1.23 o 
 -11   1   9       16.32       15.33      1.24 o 
 -10   1   9       58.38       45.85      1.73 o 
  -9   1   9       16.44       13.67      1.22 o 
  -8   1   9      454.53      429.60      5.38 o 
  -7   1   9       13.13       12.78      1.23 o 
  -6   1   9      155.64      144.47      2.82 o 
  -5   1   9       98.82      101.66      2.45 o 
  -4   1   9       35.05       33.93      1.61 o 
  -3   1   9        0.65        0.44      0.93 o 
  -2   1   9      297.66      271.97      5.36 o 
  -1   1   9      808.66      817.63     11.37 o 
   0   1   9        0.04        0.67      1.04 o 
   1   1   9      106.74      103.21      4.01 o 
   2   1   9       67.91       65.56      2.07 o 
   3   1   9      110.66      114.86      3.08 o 
   4   1   9      937.55      927.33     11.24 o 
   5   1   9        3.20        1.97      1.14 o 
   6   1   9       45.71       30.00      1.97 o 
   7   1   9       27.53       32.01      1.97 o 
   8   1   9      117.40      105.89      3.27 o 
   9   1   9       14.60       22.07      2.19 o 
  10   1   9        7.76        8.87      1.78 o 
  11   1   9        3.52        5.18      1.69 o 
  12   1   9       47.34       54.01      4.65 o 
  13   1   9        0.00       -1.13      1.67 o 
  14   1   9        0.24       -0.93      1.77 o 
 -20   2   9        6.84        1.60      5.54 o 
 -19   2   9       29.34       36.46      3.34 o 
 -18   2   9       35.34       38.04      3.29 o 
 -17   2   9        5.08        3.73      1.64 o 
 -16   2   9        2.42        0.86      1.46 o 
 -15   2   9        5.82        3.91      1.37 o 
 -14   2   9       76.62       70.93      2.61 o 
 -13   2   9        0.52        3.00      1.15 o 
 -12   2   9      394.69      392.31      5.98 o 
 -11   2   9      190.10      200.58      3.56 o 
 -10   2   9      588.32      612.19      6.97 o 
  -9   2   9      381.18      368.77      4.88 o 
  -8   2   9        6.93        5.60      0.92 o 
  -7   2   9      275.14      263.06      4.28 o 
  -6   2   9        0.27        0.28      0.86 o 
  -5   2   9        1.57        0.80      0.91 o 
  -4   2   9      202.19      224.95      4.46 o 
  -3   2   9      344.67      390.42      6.23 o 
  -2   2   9      422.54      421.16      6.56 o 
  -1   2   9      137.89      118.84      3.48 o 
   0   2   9      151.65      163.03      4.06 o 
   1   2   9       13.54        4.05      1.33 o 
   2   2   9      418.91      435.29      7.46 o 
   3   2   9     1705.12     1691.66     20.81 o 
   4   2   9       32.55       31.24      2.17 o 
   5   2   9       93.04       83.19      3.23 o 
   6   2   9      219.29      209.92      5.02 o 
   7   2   9        8.96        5.63      1.38 o 
   8   2   9        3.58       -1.09      1.30 o 
   9   2   9        0.01        3.19      1.62 o 
  10   2   9       38.49       41.22      2.62 o 
  11   2   9       24.31       27.44      2.73 o 
  12   2   9        0.33       -1.13      1.55 o 
  13   2   9        5.77        8.88      2.14 o 
  14   2   9       17.18       21.76      3.31 o 
 -19   3   9        8.68       12.06      2.52 o 
 -18   3   9       12.55       16.88      2.65 o 
 -17   3   9      217.59      228.12      7.43 o 
 -16   3   9      484.18      473.16      9.81 o 
 -15   3   9      445.62      415.22      7.83 o 
 -14   3   9        7.86        8.89      1.93 o 
 -13   3   9      114.41      113.91      3.07 o 
 -12   3   9       40.76       50.94      2.53 o 
 -11   3   9       10.43       11.59      1.29 o 
 -10   3   9      503.94      498.11      6.56 o 
  -9   3   9      189.63      187.08      3.63 o 
  -8   3   9      500.49      464.18      6.19 o 
  -7   3   9       16.19       19.21      1.36 o 
  -6   3   9       19.10       28.43      1.69 o 
  -5   3   9       30.77       32.68      1.74 o 
  -4   3   9       72.98       76.89      3.18 o 
  -3   3   9      110.96      106.07      3.07 o 
  -2   3   9       27.17       24.89      1.69 o 
  -1   3   9       61.93       58.32      2.34 o 
   0   3   9        2.30        5.36      1.35 o 
   1   3   9      535.00      511.17      8.38 o 
   2   3   9      153.37      134.57      3.98 o 
   3   3   9       71.49       53.54      2.84 o 
   4   3   9        0.27        4.56      1.46 o 
   5   3   9     1234.14     1138.12     15.30 o 
   6   3   9      196.82      182.29      5.99 o 
   7   3   9        0.86       -1.19      1.52 o 
   8   3   9       64.13       69.66      4.02 o 
   9   3   9       19.51       30.66      3.08 o 
  10   3   9        7.18        8.93      2.27 o 
  11   3   9        4.35        3.55      1.87 o 
  12   3   9       75.12       88.16      3.77 o 
  13   3   9        0.56        1.04      2.03 o 
  14   3   9      120.36      115.44      5.72 o 
 -18   4   9       24.81       20.77      3.06 o 
 -17   4   9       38.78       37.80      3.36 o 
 -16   4   9      207.28      217.46      6.74 o 
 -15   4   9      135.70      124.90      5.07 o 
 -14   4   9      100.31       84.67      3.46 o 
 -13   4   9       29.94       34.37      2.31 o 
 -12   4   9        0.55        3.11      1.52 o 
 -11   4   9        0.01        0.57      1.33 o 
 -10   4   9       13.91       12.19      1.60 o 
  -9   4   9      455.66      450.40      6.61 o 
  -8   4   9      198.51      179.02      3.52 o 
  -7   4   9      319.51      347.33      5.13 o 
  -6   4   9      180.95      174.02      3.77 o 
  -5   4   9       47.42       45.16      2.03 o 
  -4   4   9        1.25        0.26      0.96 o 
  -3   4   9        3.89        2.26      1.14 o 
  -2   4   9       42.41       43.75      2.23 o 
  -1   4   9        3.27        4.47      1.26 o 
   0   4   9      638.51      599.72      8.65 o 
   1   4   9       14.76       14.03      1.69 o 
   2   4   9     1321.08     1302.84     17.03 o 
   3   4   9     1139.48     1103.22     15.03 o 
   4   4   9       48.27       40.56      2.54 o 
   5   4   9      406.16      412.08      7.99 o 
   6   4   9        0.27        0.84      1.65 o 
   7   4   9        0.85        1.62      1.75 o 
   8   4   9       69.98       73.34      3.83 o 
   9   4   9        7.03        5.22      2.06 o 
  10   4   9        0.99        1.28      1.95 o 
  11   4   9        0.04        0.47      2.14 o 
  12   4   9       46.01       52.28      4.67 o 
  13   4   9        5.62        8.19      3.61 o 
 -18   5   9       19.45       31.57      7.72 o 
 -17   5   9       32.12       29.26      3.57 o 
 -16   5   9      102.13       98.39      7.04 o 
 -15   5   9      121.15      136.99      5.75 o 
 -14   5   9        7.21        3.45      2.12 o 
 -13   5   9      380.90      384.64     22.50 o 
 -12   5   9        0.65        2.14      2.58 o 
 -11   5   9        4.35        6.90      1.87 o 
 -10   5   9      129.81      128.90      5.85 o 
  -9   5   9        0.15       -1.31      1.31 o 
  -8   5   9       89.84       84.17      3.25 o 
  -7   5   9      194.97      187.30      4.45 o 
  -6   5   9       21.52       21.68      1.90 o 
  -5   5   9      115.96      132.96      4.88 o 
  -4   5   9      235.76      210.18      4.22 o 
  -3   5   9       49.27       39.30      2.05 o 
  -2   5   9        6.83        3.95      1.20 o 
  -1   5   9       67.99       66.66      3.53 o 
   0   5   9      208.33      211.47      5.15 o 
   1   5   9      482.38      460.96      7.32 o 
   2   5   9        0.11        0.28      1.30 o 
   3   5   9      167.31      157.82      4.46 o 
   4   5   9       63.31       63.84      3.00 o 
   5   5   9        5.45        3.96      1.77 o 
   6   5   9       74.97       73.44      4.14 o 
   7   5   9       19.45       18.27      3.14 o 
   8   5   9        1.29       -1.29      1.69 o 
   9   5   9       86.20       93.76      4.42 o 
  10   5   9        6.69        5.10      2.59 o 
  11   5   9       42.92       51.35      4.72 o 
  12   5   9       57.70       71.52      6.65 o 
 -16   6   9        2.10        1.10      2.37 o 
 -15   6   9        0.58       -2.69      3.15 o 
 -14   6   9        0.85        0.28      2.96 o 
 -13   6   9        0.56       -2.64      2.66 o 
 -12   6   9       11.13       13.60      3.56 o 
 -11   6   9        0.18        2.14      6.72 o 
 -10   6   9      169.48      173.53      9.87 o 
  -9   6   9        1.15        7.85      2.36 o 
  -8   6   9        0.06       -0.18      1.67 o 
  -7   6   9       89.59       95.08      4.36 o 
  -6   6   9      584.70      560.27      8.64 o 
  -5   6   9       41.91       38.40      2.34 o 
  -4   6   9      464.14      441.06      7.34 o 
  -3   6   9      218.07      218.69      4.88 o 
  -2   6   9       44.16       48.20      2.47 o 
  -1   6   9        1.49       -0.80      1.28 o 
   0   6   9      192.47      211.80      4.70 o 
   1   6   9      135.63      124.83      3.70 o 
   2   6   9     1163.11     1110.92     24.09 o 
   3   6   9       21.01       19.47      2.82 o 
   4   6   9        5.27        7.63      2.03 o 
   5   6   9       38.16       40.32      3.30 o 
   6   6   9       35.22       36.15      5.86 o 
   7   6   9       35.04       29.75      3.59 o 
   8   6   9        3.71        0.78      2.18 o 
   9   6   9        6.45        9.19      3.60 o 
  10   6   9       79.14       85.31     12.59 o 
  11   6   9       46.29       62.05     10.91 o 
 -15   7   9      127.97      132.70     13.60 o 
 -14   7   9        0.02        1.32      3.54 o 
 -13   7   9        1.94        4.14      3.54 o 
 -12   7   9        1.14        0.97      3.15 o 
 -11   7   9      280.27      278.67     11.04 o 
 -10   7   9       32.29       27.75      4.37 o 
  -9   7   9       18.51       18.18      3.67 o 
  -8   7   9       49.57       50.93      6.76 o 
  -7   7   9      248.25      247.13      7.13 o 
  -6   7   9        3.89        0.17      1.89 o 
  -5   7   9        9.46       15.96      2.27 o 
  -4   7   9       12.13       15.77      2.22 o 
  -3   7   9       94.66       85.46      3.83 o 
  -2   7   9        4.82        3.19      1.66 o 
  -1   7   9       10.10        9.11      1.93 o 
   0   7   9      158.77      177.04      5.19 o 
   1   7   9      213.65      213.52      5.70 o 
   2   7   9        6.80        2.21      2.94 o 
   3   7   9        0.33       -2.69      2.69 o 
   4   7   9       52.27       59.55      9.40 o 
   5   7   9      228.07      229.50     16.79 o 
   6   7   9       18.06       14.31      3.85 o 
   7   7   9      266.00      268.29     22.33 o 
   8   7   9       68.73      106.25      7.58 o 
   9   7   9       31.88       39.81      5.57 o 
 -12   8   9      104.80      122.07      8.07 o 
 -11   8   9       28.36       26.68      4.63 o 
 -10   8   9      124.12      126.16      7.59 o 
  -9   8   9       11.53       17.75      3.78 o 
  -8   8   9        0.82        1.85      3.69 o 
  -7   8   9        0.76        2.46      2.62 o 
  -6   8   9      221.86      239.16      8.18 o 
  -5   8   9      161.56      157.11      5.80 o 
  -4   8   9       24.28       17.94      3.88 o 
  -3   8   9        5.14        3.83      1.79 o 
  -2   8   9        0.34       -1.46      1.46 o 
  -1   8   9        1.72        5.16      1.84 o 
   0   8   9        7.46        7.19      2.52 o 
   1   8   9        2.64       -0.34      5.37 o 
   2   8   9       36.01       45.33      8.73 o 
   3   8   9       30.66       34.25      8.06 o 
   4   8   9       55.57       44.66      8.73 o 
   5   8   9       21.99       22.84      7.72 o 
   6   8   9      113.57       88.99     11.42 o 
   7   8   9        0.56        2.35      6.38 o 
  -9   9   9       12.54       13.82      4.20 o 
  -8   9   9       31.27       34.82      4.75 o 
  -7   9   9       56.23       56.02      5.45 o 
  -6   9   9       58.26       67.73      5.81 o 
  -5   9   9        0.62       -1.09      3.04 o 
  -4   9   9       53.30       59.43      7.75 o 
  -3   9   9       50.03       45.41      6.23 o 
  -2   9   9        1.42        2.73      2.86 o 
  -1   9   9       76.63       83.95     10.75 o 
   0   9   9      336.51      337.16     19.48 o 
   1   9   9       20.35        7.05      6.72 o 
   2   9   9       98.33       87.31     11.08 o 
   3   9   9        1.85        8.40      7.39 o 
 -20   0  10        6.57        2.01      5.37 o 
 -19   0  10       10.81        9.80      3.67 o 
 -18   0  10        3.86        3.21      3.22 o 
 -17   0  10      210.02      213.28      7.71 o 
 -16   0  10       21.34       17.97      2.47 o 
 -15   0  10        5.46        9.49      2.09 o 
 -14   0  10      288.08      293.02      7.00 o 
 -13   0  10      223.79      207.69      5.68 o 
 -12   0  10      206.64      217.74      5.25 o 
 -11   0  10       12.60       18.44      1.84 o 
 -10   0  10       91.84       89.54      4.62 o 
  -9   0  10      734.19      735.84     12.17 o 
  -8   0  10      793.21      802.14     12.84 o 
  -7   0  10     1180.64     1133.15     16.58 o 
  -6   0  10      855.34      842.31     15.05 o 
  -5   0  10       41.59       46.19      3.92 o 
  -4   0  10     1658.16     1516.32     24.03 o 
  -3   0  10     2121.72     2230.17     33.41 o 
  -2   0  10      264.91      292.39      7.01 o 
  -1   0  10     1272.04     1222.79     26.19 o 
   0   0  10       50.05       42.81      2.76 o 
   1   0  10       75.00       65.98      3.84 o 
   2   0  10      454.21      414.12     18.85 o 
   3   0  10      646.38      599.83     11.75 o 
   4   0  10     4504.31     4313.39     61.35 o 
   5   0  10      411.87      346.62      8.39 o 
   6   0  10      368.86      304.64      7.80 o 
   7   0  10      354.65      296.79      7.95 o 
   8   0  10      318.72      322.71     15.67 o 
   9   0  10       22.57       20.45      4.12 o 
  10   0  10        0.73        1.80      2.25 o 
  11   0  10        5.81        5.47      2.82 o 
  12   0  10        5.81        8.17      3.15 o 
  13   0  10       11.96       12.94      4.70 o 
 -19   1  10       91.11      105.25      6.06 o 
 -18   1  10       30.61       28.66      2.82 o 
 -17   1  10       75.19       86.04      3.47 o 
 -16   1  10       61.59       66.53      2.75 o 
 -15   1  10       55.74       50.85      2.38 o 
 -14   1  10       74.73       72.71      2.66 o 
 -13   1  10       50.33       51.31      2.31 o 
 -12   1  10        1.88        3.23      1.02 o 
 -11   1  10        8.26       10.71      1.38 o 
 -10   1  10      119.23       93.80      2.42 o 
  -9   1  10      399.48      374.88      5.18 o 
  -8   1  10     1554.90     1397.99     13.27 o 
  -7   1  10      109.21      104.57      2.72 o 
  -6   1  10      190.20      185.96      3.41 o 
  -5   1  10      247.77      218.15      4.14 o 
  -4   1  10       10.90        5.11      1.05 o 
  -3   1  10      330.39      309.57      5.03 o 
  -2   1  10      109.65       96.36      2.53 o 
  -1   1  10      959.77      885.89     13.40 o 
   0   1  10       91.00      103.09      3.59 o 
   1   1  10      945.05      879.46     10.80 o 
   2   1  10      186.56      173.29      3.66 o 
   3   1  10      881.47      888.68     11.08 o 
   4   1  10       63.16       80.43      2.78 o 
   5   1  10      564.88      549.74      7.95 o 
   6   1  10        1.45        2.33      1.33 o 
   7   1  10       21.35       23.73      1.94 o 
   8   1  10       61.36       68.99      3.33 o 
   9   1  10       96.41       92.82      3.56 o 
  10   1  10       41.35       56.99      3.00 o 
  11   1  10       25.08       36.41      2.71 o 
  12   1  10        9.67       13.63      2.36 o 
  13   1  10       33.42       38.89      3.23 o 
 -19   2  10        4.35        4.77      2.06 o 
 -18   2  10       10.69        6.14      1.97 o 
 -17   2  10        9.29        9.55      1.91 o 
 -16   2  10       88.61       87.00      3.40 o 
 -15   2  10      110.58      128.00      3.64 o 
 -14   2  10      109.14      112.18      3.32 o 
 -13   2  10      240.48      228.50      4.54 o 
 -12   2  10        3.46        1.50      1.04 o 
 -11   2  10       47.69       51.53      1.94 o 
 -10   2  10      520.81      486.09      7.45 o 
  -9   2  10      533.85      504.28      6.20 o 
  -8   2  10       33.55       42.60      1.68 o 
  -7   2  10     1318.48     1247.00     14.68 o 
  -6   2  10      506.28      442.18      6.57 o 
  -5   2  10      255.50      231.12      4.78 o 
  -4   2  10     1056.19      976.73     12.38 o 
  -3   2  10      878.12      829.80     10.91 o 
  -2   2  10        0.02        0.46      1.18 o 
  -1   2  10      112.72      111.94      3.53 o 
   0   2  10       31.98       37.29      2.30 o 
   1   2  10       11.94       10.91      1.66 o 
   2   2  10       22.10       26.01      2.11 o 
   3   2  10      147.88      128.61      3.95 o 
   4   2  10      511.53      515.65      8.78 o 
   5   2  10       10.72       11.17      1.81 o 
   6   2  10      530.16      505.38      8.81 o 
   7   2  10      218.55      198.79      5.18 o 
   8   2  10      106.87      110.92      3.74 o 
   9   2  10        0.09       -0.13      1.52 o 
  10   2  10       89.07       93.16      4.05 o 
  11   2  10      122.53      133.69      4.42 o 
  12   2  10      108.42      118.97      4.44 o 
  13   2  10       42.27       39.98      3.27 o 
 -19   3  10      114.47      125.02      5.50 o 
 -18   3  10       12.91       20.60      3.15 o 
 -17   3  10       36.68       41.11      2.96 o 
 -16   3  10      387.64      412.15     12.01 o 
 -15   3  10      371.99      362.72      7.42 o 
 -14   3  10       11.07       12.59      1.68 o 
 -13   3  10      274.72      273.31      5.01 o 
 -12   3  10       16.18       15.29      1.45 o 
 -11   3  10       71.64       68.40      2.18 o 
 -10   3  10       94.81      109.94      2.59 o 
  -9   3  10      482.61      465.64      6.47 o 
  -8   3  10      236.38      226.07      4.15 o 
  -7   3  10      173.25      165.43      3.51 o 
  -6   3  10       94.45       89.33      3.06 o 
  -5   3  10      261.45      247.88      4.68 o 
  -4   3  10      406.57      376.89      6.58 o 
  -3   3  10        4.27        8.61      1.47 o 
  -2   3  10      594.73      534.25     12.14 o 
  -1   3  10      939.85      893.62     12.81 o 
   0   3  10       17.17       17.72      2.29 o 
   1   3  10       47.09       38.77      2.52 o 
   2   3  10      808.13      783.07     11.73 o 
   3   3  10      463.81      436.04      7.95 o 
   4   3  10       52.61       57.51      3.25 o 
   5   3  10      163.92      157.54      4.56 o 
   6   3  10      583.12      599.42      9.92 o 
   7   3  10        0.68        1.27      1.85 o 
   8   3  10       90.18       79.93      4.10 o 
   9   3  10        6.70        3.79      1.94 o 
  10   3  10        9.37        8.21      2.25 o 
  11   3  10       35.79       29.41      2.91 o 
  12   3  10        0.20       -1.62      1.62 o 
 -18   4  10       72.80       89.90      5.96 o 
 -17   4  10        6.50        4.01      2.26 o 
 -16   4  10        0.22       -1.79      1.79 o 
 -15   4  10        0.32       -0.99      1.52 o 
 -14   4  10       15.38        8.19      1.82 o 
 -13   4  10        0.01       -0.94      1.27 o 
 -12   4  10        6.39        4.39      1.38 o 
 -11   4  10      306.58      315.83      7.00 o 
 -10   4  10      330.99      329.65      6.27 o 
  -9   4  10       81.29       91.61      2.90 o 
  -8   4  10        0.73       -0.76      1.00 o 
  -7   4  10      540.16      519.69      6.92 o 
  -6   4  10      466.87      430.92      6.67 o 
  -5   4  10       59.85       58.56      2.45 o 
  -4   4  10      201.93      186.74      5.37 o 
  -3   4  10       87.26       75.99      2.94 o 
  -2   4  10       16.50       18.83      1.79 o 
  -1   4  10       10.05       12.51      1.64 o 
   0   4  10      170.66      145.72      3.96 o 
   1   4  10      489.22      469.70      8.34 o 
   2   4  10        9.43        8.51      1.80 o 
   3   4  10      284.52      252.11      5.80 o 
   4   4  10        4.96        5.17      1.62 o 
   5   4  10      139.51      142.76      5.13 o 
   6   4  10        0.47        3.47      1.91 o 
   7   4  10      138.07      140.66      5.82 o 
   8   4  10       29.75       36.51      3.15 o 
   9   4  10       20.30       23.48      3.10 o 
  10   4  10        5.36        3.67      2.20 o 
  11   4  10       68.70       84.42      5.82 o 
  12   4  10       63.34       73.88      5.41 o 
 -17   5  10       31.01       34.25      3.54 o 
 -16   5  10        2.01        1.84      1.97 o 
 -15   5  10        3.70        2.62      2.00 o 
 -14   5  10        4.72        7.25      3.58 o 
 -13   5  10        1.61        2.77      2.39 o 
 -12   5  10      144.91      142.80      7.85 o 
 -11   5  10      313.94      316.06      6.80 o 
 -10   5  10       38.12       42.41      2.88 o 
  -9   5  10        0.08       -0.80      1.52 o 
  -8   5  10       45.16       50.26      2.65 o 
  -7   5  10       25.98       31.76      2.21 o 
  -6   5  10      486.47      488.39      8.03 o 
  -5   5  10      274.84      257.40      5.49 o 
  -4   5  10       28.55       25.89      1.96 o 
  -3   5  10      100.80      101.28      3.13 o 
  -2   5  10      624.20      567.00      8.74 o 
  -1   5  10      115.01      101.90      3.38 o 
   0   5  10        0.64        0.63      1.33 o 
   1   5  10      278.36      290.69      5.86 o 
   2   5  10      650.21      636.00     10.39 o 
   3   5  10       10.04       12.24      1.98 o 
   4   5  10       46.10       43.14      3.19 o 
   5   5  10        0.11       -0.86      1.70 o 
   6   5  10      284.80      264.87      7.11 o 
   7   5  10      123.77      127.20      5.13 o 
   8   5  10       19.56       16.99      3.26 o 
   9   5  10       67.59       68.88      4.16 o 
  10   5  10       63.46       69.81      5.93 o 
  11   5  10        4.49        5.21      2.99 o 
 -15   6  10       26.12       23.58      3.16 o 
 -14   6  10       86.52       88.37      6.64 o 
 -13   6  10       13.55       14.44      3.78 o 
 -12   6  10       21.14       22.21      4.34 o 
 -11   6  10      380.44      360.52     10.72 o 
 -10   6  10       73.43       72.85      4.21 o 
  -9   6  10      117.38      122.70      4.64 o 
  -8   6  10       22.56       26.09      2.58 o 
  -7   6  10       12.16       13.32      2.36 o 
  -6   6  10      196.09      182.96      4.67 o 
  -5   6  10       92.44       81.51      3.83 o 
  -4   6  10       32.92       35.89      2.36 o 
  -3   6  10       79.68       82.47      3.33 o 
  -2   6  10      107.88      108.75      3.59 o 
  -1   6  10        4.44        6.94      1.66 o 
   0   6  10      246.58      248.69      5.98 o 
   1   6  10      338.18      310.82      7.56 o 
   2   6  10       17.79       20.11      2.01 o 
   3   6  10       23.70       25.00      2.69 o 
   4   6  10        6.84        3.06      2.33 o 
   5   6  10        9.48       12.20      2.37 o 
   6   6  10       18.02       19.25      2.68 o 
   7   6  10      123.47      131.66      6.80 o 
   8   6  10       19.04       30.61      3.97 o 
   9   6  10        0.21        2.01      3.46 o 
 -14   7  10       28.98       24.11      4.86 o 
 -13   7  10        3.76        2.35      3.32 o 
 -12   7  10      258.16      281.39     27.03 o 
 -11   7  10       25.24       16.96      3.91 o 
 -10   7  10       95.85      101.92      6.89 o 
  -9   7  10       73.23       86.62      5.53 o 
  -8   7  10       51.58       52.51      3.91 o 
  -7   7  10        7.03        2.95      1.87 o 
  -6   7  10       17.66       15.82      2.29 o 
  -5   7  10      103.29       91.18      4.12 o 
  -4   7  10       31.12       28.58      2.70 o 
  -3   7  10       10.74       10.20      2.13 o 
  -2   7  10        5.24        1.08      1.73 o 
  -1   7  10       53.21       54.81      3.30 o 
   0   7  10       56.92       54.92      3.78 o 
   1   7  10      159.59      182.83      5.44 o 
   2   7  10       76.09       89.10     12.43 o 
   3   7  10      124.14      117.54      8.40 o 
   4   7  10       65.26       70.00      6.55 o 
   5   7  10       20.29       16.79      7.72 o 
   6   7  10       45.84       52.40      5.57 o 
   7   7  10      159.29      161.48      9.03 o 
 -11   8  10       44.91       48.48      7.89 o 
 -10   8  10        0.01       -0.17      3.09 o 
  -9   8  10        2.13        1.76      3.53 o 
  -8   8  10       39.89       35.41      5.58 o 
  -7   8  10       27.58       19.15      3.17 o 
  -6   8  10       13.93       13.70      2.51 o 
  -5   8  10       94.58       92.89      5.25 o 
  -4   8  10        0.51        2.05      1.94 o 
  -3   8  10        2.73        0.81      1.75 o 
  -2   8  10        0.44        1.04      1.76 o 
  -1   8  10       21.93       24.11      2.68 o 
   0   8  10      190.16      204.59     12.76 o 
   1   8  10        8.78       10.75      6.72 o 
   2   8  10       46.28       34.25      9.07 o 
   3   8  10       24.34       27.54      8.40 o 
   4   8  10       11.79       20.48      8.06 o 
   5   8  10       11.30       13.77      7.39 o 
  -7   9  10       24.00       24.49      3.88 o 
  -6   9  10        0.44       -2.09      2.09 o 
  -5   9  10       20.67       14.26      3.43 o 
  -4   9  10       21.97       27.10      3.74 o 
  -3   9  10        8.51       11.58      3.16 o 
  -2   9  10       13.96       15.37      3.38 o 
  -1   9  10       79.47       54.07      9.07 o 
   0   9  10        0.61        0.00      6.04 o 
 -19   1  11        9.13        6.78      2.38 o 
 -18   1  11        0.38       -1.60      1.60 o 
 -17   1  11       11.13       13.94      2.04 o 
 -16   1  11       33.17       37.25      2.30 o 
 -15   1  11       13.81       12.55      1.69 o 
 -14   1  11        0.01        0.09      1.24 o 
 -13   1  11       21.64       23.52      1.83 o 
 -12   1  11       33.28       29.54      1.72 o 
 -11   1  11        2.94        3.32      1.03 o 
 -10   1  11      269.55      256.73      4.24 o 
  -9   1  11       11.48       13.13      1.31 o 
  -8   1  11        1.04        1.49      0.92 o 
  -7   1  11      513.54      481.36      6.37 o 
  -6   1  11      108.92       90.15      2.86 o 
  -5   1  11      193.38      183.92      3.97 o 
  -4   1  11        1.39        1.44      0.98 o 
  -3   1  11        1.04        1.36      0.95 o 
  -2   1  11       25.12       19.71      1.52 o 
  -1   1  11       57.98       48.62      2.55 o 
   0   1  11      206.81      186.72      4.74 o 
   1   1  11      438.96      423.31      6.57 o 
   2   1  11        3.13        1.29      1.19 o 
   3   1  11       57.36       61.09      2.47 o 
   4   1  11      153.45      159.25      4.59 o 
   5   1  11      126.44      147.25      3.79 o 
   6   1  11       11.89        9.16      1.60 o 
   7   1  11        8.97        3.77      1.54 o 
   8   1  11       18.22       19.13      2.06 o 
   9   1  11        5.01        2.26      1.75 o 
  10   1  11       22.20       22.47      2.42 o 
  11   1  11       10.68        3.99      2.12 o 
  12   1  11       18.70       27.54      3.10 o 
 -18   2  11       12.57       12.87      2.42 o 
 -17   2  11       31.81       35.09      2.68 o 
 -16   2  11        2.43        1.17      1.64 o 
 -15   2  11        6.88        4.29      1.47 o 
 -14   2  11       28.37       22.00      1.89 o 
 -13   2  11        6.86        9.32      1.49 o 
 -12   2  11        0.74        0.29      0.99 o 
 -11   2  11       54.64       55.97      2.11 o 
 -10   2  11       12.01       11.94      1.28 o 
  -9   2  11       34.59       39.23      1.72 o 
  -8   2  11        1.68        2.23      0.89 o 
  -7   2  11       67.40       72.33      2.69 o 
  -6   2  11       53.00       38.99      2.07 o 
  -5   2  11        1.04        1.40      1.21 o 
  -4   2  11       71.65       84.14      3.88 o 
  -3   2  11      197.73      161.32      4.51 o 
  -2   2  11      444.04      441.86     12.08 o 
  -1   2  11       90.68       96.24      4.21 o 
   0   2  11      380.87      367.04      7.03 o 
   1   2  11       21.81       20.39      2.46 o 
   2   2  11      134.93      124.53      4.05 o 
   3   2  11       87.51       88.81      3.57 o 
   4   2  11      245.46      217.22      5.45 o 
   5   2  11       18.44       19.75      3.25 o 
   6   2  11       14.97       16.28      2.11 o 
   7   2  11       23.67       34.05      2.67 o 
   8   2  11       11.50       14.25      2.00 o 
   9   2  11       51.81       54.37      3.18 o 
  10   2  11        1.65       -1.18      1.65 o 
  11   2  11        1.81       -1.63      1.66 o 
  12   2  11       39.84       56.18      4.75 o 
 -18   3  11       10.20        5.81      2.15 o 
 -17   3  11       13.19        5.61      2.06 o 
 -16   3  11       76.81       87.01      3.86 o 
 -15   3  11       25.90       32.28      2.68 o 
 -14   3  11       84.22       80.46      3.16 o 
 -13   3  11       17.84       16.24      1.73 o 
 -12   3  11       64.96       71.60      3.02 o 
 -11   3  11        0.75        0.67      0.97 o 
 -10   3  11       95.66       87.02      2.77 o 
  -9   3  11      287.14      255.83      4.68 o 
  -8   3  11       31.11       25.98      1.72 o 
  -7   3  11      283.16      267.77      5.62 o 
  -6   3  11        2.89        2.63      1.32 o 
  -5   3  11       18.32       15.18      1.58 o 
  -4   3  11       49.20       48.30      2.51 o 
  -3   3  11       31.86       32.16      2.16 o 
  -2   3  11       91.37      101.96      3.73 o 
  -1   3  11     1456.69     1370.13     23.44 o 
   0   3  11      421.40      367.23      8.14 o 
   1   3  11       73.72       62.33      3.04 o 
   2   3  11       12.98        6.66      1.67 o 
   3   3  11      122.07      126.91      4.24 o 
   4   3  11      152.96      161.38      7.04 o 
   5   3  11      201.01      222.48      5.68 o 
   6   3  11        4.96        0.56      1.89 o 
   7   3  11       29.32       38.23      3.28 o 
   8   3  11       26.50       34.71      3.23 o 
   9   3  11        5.90        6.14      2.38 o 
  10   3  11       34.57       31.47      3.32 o 
  11   3  11       42.54       41.67      3.77 o 
 -17   4  11       42.16       40.75      5.33 o 
 -16   4  11      314.77      335.55      8.65 o 
 -15   4  11       36.97       38.91      2.81 o 
 -14   4  11       29.15       35.08      2.57 o 
 -13   4  11       26.89       24.35      2.09 o 
 -12   4  11        4.33        3.82      1.73 o 
 -11   4  11       48.74       54.28      2.82 o 
 -10   4  11       10.20        7.63      1.65 o 
  -9   4  11        1.52        1.31      1.41 o 
  -8   4  11      142.55      135.50      3.32 o 
  -7   4  11      416.90      403.22      6.62 o 
  -6   4  11       40.58       35.31      2.12 o 
  -5   4  11       40.93       33.81      2.08 o 
  -4   4  11       17.62       16.00      1.78 o 
  -3   4  11       26.21       24.52      2.07 o 
  -2   4  11      382.64      373.87      7.78 o 
  -1   4  11      161.68      164.27      4.33 o 
   0   4  11       20.64       20.33      2.15 o 
   1   4  11       29.32       29.40      2.50 o 
   2   4  11       28.71       31.21      2.53 o 
   3   4  11      319.82      322.42      6.90 o 
   4   4  11      222.72      239.77      5.89 o 
   5   4  11       39.47       38.90      3.19 o 
   6   4  11       20.53       22.47      2.83 o 
   7   4  11        3.57        3.60      2.16 o 
   8   4  11        3.11        7.35      2.27 o 
   9   4  11       27.19       27.62      3.15 o 
  10   4  11        3.36        3.12      2.49 o 
 -16   5  11        7.16        6.56      2.39 o 
 -15   5  11        2.17        0.79      1.93 o 
 -14   5  11       78.79       83.26      5.55 o 
 -13   5  11        0.31        0.64      2.06 o 
 -12   5  11       82.82       85.69      5.50 o 
 -11   5  11        8.97        7.29      1.90 o 
 -10   5  11        9.03        6.25      1.70 o 
  -9   5  11        5.73        3.59      1.98 o 
  -8   5  11       32.16       29.28      2.29 o 
  -7   5  11      134.79      127.94      4.04 o 
  -6   5  11      126.81      128.10      6.23 o 
  -5   5  11       21.53       20.60      2.09 o 
  -4   5  11       18.68       19.59      2.08 o 
  -3   5  11        8.11        7.11      1.49 o 
  -2   5  11        0.01        0.46      1.32 o 
  -1   5  11       26.93       26.99      2.24 o 
   0   5  11       71.99       75.01      3.18 o 
   1   5  11        1.06        0.84      1.56 o 
   2   5  11      289.80      303.79     10.94 o 
   3   5  11       46.58       47.19      2.99 o 
   4   5  11       56.70       47.99      3.51 o 
   5   5  11      171.86      187.62      6.16 o 
   6   5  11       66.51       84.87      6.88 o 
   7   5  11      168.13      184.61      6.30 o 
   8   5  11       71.92       82.86      4.59 o 
   9   5  11       10.17       16.76      2.98 o 
 -14   6  11       20.76       21.35      3.83 o 
 -13   6  11        0.02        3.42      2.50 o 
 -12   6  11       14.44       15.78      3.20 o 
 -11   6  11        5.81        7.54      2.75 o 
 -10   6  11        9.03        5.72      2.42 o 
  -9   6  11        8.98        6.94      2.02 o 
  -8   6  11       61.09       61.85      3.72 o 
  -7   6  11       42.82       39.17      2.57 o 
  -6   6  11       40.22       51.03      2.80 o 
  -5   6  11      153.59      158.76      4.53 o 
  -4   6  11        0.54       -1.37      1.37 o 
  -3   6  11       21.31       16.76      2.07 o 
  -2   6  11      236.31      238.90      5.51 o 
  -1   6  11       76.52       88.30      3.46 o 
   0   6  11        5.18        5.75      1.86 o 
   1   6  11       58.06       66.68      3.08 o 
   2   6  11       31.30       28.04      2.90 o 
   3   6  11      176.53      185.90      7.96 o 
   4   6  11      103.94      123.25      5.02 o 
   5   6  11        1.67        1.17      2.19 o 
   6   6  11      215.43      238.95      9.75 o 
   7   6  11       84.46       95.63      6.00 o 
   8   6  11       17.09       20.99      3.77 o 
 -12   7  11        5.14        2.28      2.76 o 
 -11   7  11       22.69       25.33      5.26 o 
 -10   7  11       99.73       85.28      5.77 o 
  -9   7  11       11.30       11.53      2.71 o 
  -8   7  11        0.34       -1.15      1.76 o 
  -7   7  11      110.15      120.51      5.36 o 
  -6   7  11       95.31       89.91      4.23 o 
  -5   7  11        0.42       -0.70      1.68 o 
  -4   7  11       36.65       39.67      3.15 o 
  -3   7  11      166.94      151.67      5.37 o 
  -2   7  11      110.70      104.94      4.57 o 
  -1   7  11       37.94       49.46      3.39 o 
   0   7  11        6.86        7.07      2.12 o 
   1   7  11      233.58      274.93      9.34 o 
   2   7  11       77.93       81.42      7.26 o 
   3   7  11       67.92       61.94      8.23 o 
   4   7  11      135.77      141.90      9.22 o 
   5   7  11       49.63       63.47     10.75 o 
   6   7  11        7.34        7.38      3.76 o 
  -9   8  11       59.96       64.83      8.63 o 
  -8   8  11        6.40        6.64      3.09 o 
  -7   8  11       46.06       46.21      3.61 o 
  -6   8  11       57.70       60.50      3.93 o 
  -5   8  11       48.02       52.58      4.82 o 
  -4   8  11      131.24      142.10      5.29 o 
  -3   8  11       68.32       84.60      4.73 o 
  -2   8  11        6.72        8.14      2.91 o 
  -1   8  11       11.05       12.38      2.47 o 
   0   8  11        0.01        0.38      3.46 o 
   1   8  11       31.06       45.00     10.07 o 
   2   8  11       29.54       31.23      9.07 o 
 -18   0  12        0.16        0.20      2.40 o 
 -17   0  12       57.94       67.94      6.39 o 
 -16   0  12       11.46       13.93      2.83 o 
 -15   0  12      106.52      120.66     11.85 o 
 -14   0  12      196.42      206.39      8.83 o 
 -13   0  12       94.78       96.65      4.51 o 
 -12   0  12       14.26       17.19      3.27 o 
 -11   0  12       91.23       91.32      4.04 o 
 -10   0  12      277.01      286.43      7.01 o 
  -9   0  12        5.56        1.35      2.62 o 
  -8   0  12      376.26      374.00      8.04 o 
  -7   0  12      225.69      245.23      6.22 o 
  -6   0  12      275.38      269.69     11.94 o 
  -5   0  12      627.50      570.66     11.95 o 
  -4   0  12       79.62       70.05      5.97 o 
  -3   0  12      574.42      483.93     13.22 o 
  -2   0  12      400.10      401.15      9.33 o 
  -1   0  12      364.03      322.47      8.81 o 
   0   0  12      832.99      795.78     15.12 o 
   1   0  12       37.89       36.77      2.97 o 
   2   0  12        7.78       12.87      2.72 o 
   3   0  12       59.71       46.26      3.33 o 
   4   0  12      134.22      128.64      6.58 o 
   5   0  12      347.89      366.09     12.20 o 
   6   0  12       71.24       99.17      5.28 o 
   7   0  12       16.85       32.20      3.34 o 
   8   0  12       54.06       49.80      4.14 o 
   9   0  12       87.10      136.31      6.06 o 
  10   0  12       55.51       53.90      6.38 o 
  11   0  12        0.47        1.24      3.06 o 
 -18   1  12       90.75      106.23      4.10 o 
 -17   1  12       36.81       43.85      2.60 o 
 -16   1  12       23.82       40.10      2.42 o 
 -15   1  12       51.01       51.20      2.61 o 
 -14   1  12       63.37       60.43      2.72 o 
 -13   1  12       11.85       17.16      1.78 o 
 -12   1  12      184.06      196.68      3.89 o 
 -11   1  12       42.29       42.48      1.98 o 
 -10   1  12        4.84        7.61      1.23 o 
  -9   1  12       42.42       33.77      1.88 o 
  -8   1  12      574.19      550.01      8.82 o 
  -7   1  12      428.23      406.83      6.31 o 
  -6   1  12      107.20      109.72      4.72 o 
  -5   1  12      263.62      254.62      5.02 o 
  -4   1  12      415.89      370.17      6.28 o 
  -3   1  12      360.23      327.46      8.39 o 
  -2   1  12      541.39      471.55      9.26 o 
  -1   1  12       86.00       85.50      3.47 o 
   0   1  12      492.72      457.65     10.01 o 
   1   1  12       35.76       37.42      2.47 o 
   2   1  12       33.46       26.13      1.96 o 
   3   1  12      138.12      129.19      3.71 o 
   4   1  12      220.21      220.02      4.84 o 
   5   1  12        5.31        4.84      1.51 o 
   6   1  12       69.56       67.27      2.92 o 
   7   1  12      190.15      226.31      5.18 o 
   8   1  12       19.83       26.63      2.55 o 
   9   1  12       50.00       48.72      5.21 o 
  10   1  12       34.21       32.84      2.89 o 
 -18   2  12       13.37       15.23      2.62 o 
 -17   2  12      108.39      107.27      7.88 o 
 -16   2  12       90.03       99.65      4.02 o 
 -15   2  12       64.87       72.83      3.64 o 
 -14   2  12      249.26      257.11      5.96 o 
 -13   2  12      196.46      192.16      3.95 o 
 -12   2  12        9.23        5.58      1.22 o 
 -11   2  12       77.71       85.75      2.61 o 
 -10   2  12      133.54      131.58      3.62 o 
  -9   2  12       33.08       35.20      2.04 o 
  -8   2  12       61.20       66.67      2.50 o 
  -7   2  12       38.54       41.31      2.24 o 
  -6   2  12      154.40      128.74      3.83 o 
  -5   2  12      121.56      110.17      3.93 o 
  -4   2  12        2.54        2.92      1.46 o 
  -3   2  12      103.54       90.72      3.72 o 
  -2   2  12      284.59      272.46      6.17 o 
  -1   2  12       75.51       85.88      3.53 o 
   0   2  12        2.73        1.54      1.43 o 
   1   2  12       18.81       19.41      2.29 o 
   2   2  12       18.84       10.75      1.98 o 
   3   2  12        5.05        3.07      1.57 o 
   4   2  12       83.29       74.68      3.54 o 
   5   2  12      126.20      135.80      4.67 o 
   6   2  12        5.02        7.21      1.92 o 
   7   2  12       55.14       52.78      3.68 o 
   8   2  12       71.25       81.40      6.06 o 
   9   2  12       16.32       24.67      2.63 o 
  10   2  12       18.91       11.72      2.39 o 
 -17   3  12       28.74       20.82      2.62 o 
 -16   3  12        8.14        8.22      2.60 o 
 -15   3  12       91.74      113.32      4.43 o 
 -14   3  12       21.36       19.10      2.07 o 
 -13   3  12       72.19       80.53      3.80 o 
 -12   3  12      157.38      179.64      3.70 o 
 -11   3  12      138.86      131.50      3.16 o 
 -10   3  12       82.23       74.31      2.76 o 
  -9   3  12      129.37      132.98      3.93 o 
  -8   3  12      259.89      240.50      4.97 o 
  -7   3  12      244.74      242.76      5.06 o 
  -6   3  12        0.11        2.35      1.28 o 
  -5   3  12      433.74      407.03      6.75 o 
  -4   3  12      294.18      275.52      5.74 o 
  -3   3  12       13.02       18.11      2.52 o 
  -2   3  12      536.34      490.01      8.89 o 
  -1   3  12      252.23      225.44      5.74 o 
   0   3  12        8.56        8.50      2.50 o 
   1   3  12       26.64       30.95      2.47 o 
   2   3  12      123.79      122.39      4.23 o 
   3   3  12      248.22      253.29      9.45 o 
   4   3  12        7.31       10.83      2.04 o 
   5   3  12       20.68       29.06      2.60 o 
   6   3  12        6.40        3.43      2.07 o 
   7   3  12       95.18      107.18      5.08 o 
   8   3  12        1.07        3.32      2.49 o 
   9   3  12       17.65       16.93      2.95 o 
  10   3  12      232.26      291.15     14.10 o 
 -16   4  12       14.85       11.98      2.26 o 
 -15   4  12        2.59        2.21      1.82 o 
 -14   4  12       22.65       31.86      2.62 o 
 -13   4  12        6.80        9.52      2.13 o 
 -12   4  12        1.66        2.43      1.60 o 
 -11   4  12       52.60       53.38      2.92 o 
 -10   4  12      122.39      125.92      4.12 o 
  -9   4  12       78.92       74.89      3.25 o 
  -8   4  12        1.53        3.23      1.37 o 
  -7   4  12      105.94      105.74      5.45 o 
  -6   4  12      319.93      288.27      5.63 o 
  -5   4  12        0.25        0.00      1.35 o 
  -4   4  12       13.46       12.15      1.92 o 
  -3   4  12       35.43       31.33      2.28 o 
  -2   4  12      147.32      134.51      4.49 o 
  -1   4  12       10.36       14.01      2.04 o 
   0   4  12      122.58      113.34      4.24 o 
   1   4  12      324.40      323.04      7.19 o 
   2   4  12      152.37      147.31      4.83 o 
   3   4  12       14.57       20.13      2.34 o 
   4   4  12       35.42       36.32      2.72 o 
   5   4  12      106.78      116.81      5.16 o 
   6   4  12       20.99       25.79      3.24 o 
   7   4  12       64.26       61.59      4.21 o 
   8   4  12        8.12        5.19      2.44 o 
   9   4  12        0.03       -0.17      2.35 o 
 -15   5  12      111.81      131.67      7.37 o 
 -14   5  12       50.13       56.26      4.80 o 
 -13   5  12        0.26        0.43      2.42 o 
 -12   5  12        0.18       -0.32      1.76 o 
 -11   5  12       15.25       10.42      2.00 o 
 -10   5  12        0.02        1.54      1.58 o 
  -9   5  12       70.41       66.03      3.74 o 
  -8   5  12        0.20        1.70      1.60 o 
  -7   5  12       11.84       10.06      1.89 o 
  -6   5  12       54.06       58.13      4.53 o 
  -5   5  12       70.35       68.13      3.16 o 
  -4   5  12        0.06        0.06      1.38 o 
  -3   5  12        2.97        1.40      1.38 o 
  -2   5  12        1.50        1.01      1.47 o 
  -1   5  12       33.75       33.47      2.80 o 
   0   5  12        3.85        5.06      1.88 o 
   1   5  12        6.01        5.63      1.84 o 
   2   5  12       14.94       13.04      2.23 o 
   3   5  12       94.99      103.96      4.86 o 
   4   5  12        3.27        3.92      2.25 o 
   5   5  12       34.17       31.63      3.28 o 
   6   5  12       72.01       83.07      7.03 o 
   7   5  12      103.01      117.45      5.38 o 
 -13   6  12        2.95        2.13      2.66 o 
 -12   6  12        5.27        4.36      3.64 o 
 -11   6  12        5.28        8.56      2.90 o 
 -10   6  12      200.51      216.77      6.62 o 
  -9   6  12      103.12      109.75      4.75 o 
  -8   6  12        1.01        1.96      1.83 o 
  -7   6  12       96.42       92.30      3.83 o 
  -6   6  12       83.69       85.12      3.67 o 
  -5   6  12        3.10        1.08      1.59 o 
  -4   6  12       23.11       20.30      2.34 o 
  -3   6  12      228.81      226.74      6.12 o 
  -2   6  12      370.59      386.96      7.45 o 
  -1   6  12        5.45        5.06      2.20 o 
   0   6  12      101.91      119.65      5.12 o 
   1   6  12      160.16      174.96      6.15 o 
   2   6  12       81.03       90.79      4.67 o 
   3   6  12       12.51        9.49      2.56 o 
   4   6  12        2.18        0.48      2.10 o 
   5   6  12        9.13       12.17      2.78 o 
   6   6  12       17.85       18.77      3.18 o 
 -11   7  12       70.31       71.02      5.46 o 
 -10   7  12        0.20        0.52      3.53 o 
  -9   7  12        9.01        7.13      2.35 o 
  -8   7  12       36.80       47.74      3.63 o 
  -7   7  12       18.12       20.70      2.80 o 
  -6   7  12        1.59        4.14      2.18 o 
  -5   7  12        6.37        7.38      2.29 o 
  -4   7  12        2.22        0.11      1.98 o 
  -3   7  12       22.06       23.61      2.92 o 
  -2   7  12      156.39      174.65      9.14 o 
  -1   7  12       14.65        9.83      2.42 o 
   0   7  12        7.39        7.11      2.34 o 
   1   7  12       19.45       23.31      3.69 o 
   2   7  12       75.58       68.82      7.56 o 
   3   7  12       25.62       31.52      5.88 o 
  -6   8  12       33.26       53.62      9.40 o 
  -5   8  12        0.27        3.93      2.34 o 
  -4   8  12       13.58        9.79      2.57 o 
  -3   8  12        0.10        0.29      2.04 o 
  -2   8  12        1.20        2.46      2.22 o 
 -17   1  13        6.27        4.92      1.79 o 
 -16   1  13        1.89        3.80      1.76 o 
 -15   1  13        5.72        7.01      1.71 o 
 -14   1  13        8.64        6.42      1.66 o 
 -13   1  13       20.96       16.04      1.65 o 
 -12   1  13       28.84       30.63      1.98 o 
 -11   1  13       57.32       55.38      2.40 o 
 -10   1  13       34.02       32.48      1.97 o 
  -9   1  13        0.01       -0.04      1.07 o 
  -8   1  13       44.88       41.88      2.07 o 
  -7   1  13       57.58       62.59      2.57 o 
  -6   1  13       55.36       57.32      2.61 o 
  -5   1  13        0.12        0.08      1.19 o 
  -4   1  13       88.66       89.91      3.98 o 
  -3   1  13      480.99      456.81      7.45 o 
  -2   1  13        1.59        2.17      1.47 o 
  -1   1  13        2.30        5.34      1.61 o 
   0   1  13        5.47        8.16      1.77 o 
   1   1  13       37.93       38.40      2.74 o 
   2   1  13        9.38       11.96      1.72 o 
   3   1  13        8.34       12.90      1.81 o 
   4   1  13       27.99       31.14      2.25 o 
   5   1  13       52.35       64.66      3.70 o 
   6   1  13       19.73       24.16      2.45 o 
   7   1  13       65.15       64.13      3.65 o 
   8   1  13        0.03       -0.39      1.83 o 
   9   1  13        0.31       -0.80      1.88 o 
 -16   2  13        0.00       -1.25      1.46 o 
 -15   2  13        6.46        5.84      1.65 o 
 -14   2  13        2.87        1.60      1.51 o 
 -13   2  13        0.06       -1.08      1.08 o 
 -12   2  13       15.16       14.69      1.51 o 
 -11   2  13        7.64        6.88      1.31 o 
 -10   2  13      134.52      134.58      3.28 o 
  -9   2  13       12.02       16.22      1.49 o 
  -8   2  13       18.74       20.93      1.86 o 
  -7   2  13      193.14      194.75      4.93 o 
  -6   2  13       68.00       71.70      3.15 o 
  -5   2  13      344.34      320.18      7.08 o 
  -4   2  13       10.35        9.06      1.94 o 
  -3   2  13       34.22       35.80      2.66 o 
  -2   2  13        0.47        1.16      1.44 o 
  -1   2  13       31.71       38.68      2.69 o 
   0   2  13       17.53       19.65      2.15 o 
   1   2  13      127.95      134.70      4.52 o 
   2   2  13        2.26        1.34      1.71 o 
   3   2  13       52.90       56.38      3.39 o 
   4   2  13        0.04        0.98      1.68 o 
   5   2  13        3.93        4.59      2.19 o 
   6   2  13        6.10        4.55      2.03 o 
   7   2  13       33.05       39.25      3.56 o 
   8   2  13      136.33      159.18      6.30 o 
 -16   3  13       32.76       35.39      2.95 o 
 -15   3  13        5.89        6.11      1.83 o 
 -14   3  13       25.42       28.26      2.43 o 
 -13   3  13       12.05        9.39      1.74 o 
 -12   3  13       16.47       14.61      1.66 o 
 -11   3  13        0.09       -1.20      1.20 o 
 -10   3  13        2.40        2.06      1.28 o 
  -9   3  13       65.38       63.33      2.67 o 
  -8   3  13        2.58        1.40      1.27 o 
  -7   3  13       68.26       69.52      2.95 o 
  -6   3  13      300.84      300.25      5.91 o 
  -5   3  13      529.53      495.13      8.52 o 
  -4   3  13      302.99      272.85      6.47 o 
  -3   3  13      130.73      124.46      4.39 o 
  -2   3  13       29.35       34.67      2.98 o 
  -1   3  13        0.12       -1.42      1.77 o 
   0   3  13       25.73       24.30      2.40 o 
   1   3  13        2.32        3.13      1.72 o 
   2   3  13       31.57       42.34      3.80 o 
   3   3  13        1.31        4.45      1.83 o 
   4   3  13       46.36       46.78      3.17 o 
   5   3  13        0.20        1.92      2.15 o 
   6   3  13        1.01        0.70      2.17 o 
   7   3  13       11.62       13.16      3.51 o 
   8   3  13       16.62       19.60      3.29 o 
 -15   4  13       19.36       21.68      2.62 o 
 -14   4  13        0.54        2.13      1.82 o 
 -13   4  13        6.39        4.85      2.08 o 
 -12   4  13       47.02       48.16      2.96 o 
 -11   4  13      112.53      112.79      4.17 o 
 -10   4  13      219.41      216.21      5.71 o 
  -9   4  13       10.95        9.14      1.96 o 
  -8   4  13       89.52       95.16      4.95 o 
  -7   4  13        0.58       -0.14      1.32 o 
  -6   4  13       81.91       79.00      3.14 o 
  -5   4  13       13.81       11.64      1.78 o 
  -4   4  13       14.33       13.37      1.82 o 
  -3   4  13       25.79       27.90      3.13 o 
  -2   4  13       34.90       35.02      2.82 o 
  -1   4  13       29.09       33.68      2.81 o 
   0   4  13       55.03       50.69      3.49 o 
   1   4  13       23.93       29.70      2.74 o 
   2   4  13        1.73        1.83      1.65 o 
   3   4  13       13.20       16.25      3.04 o 
   4   4  13       76.14       90.38      4.62 o 
   5   4  13        1.17        3.69      2.51 o 
   6   4  13       40.24       46.61      3.93 o 
   7   4  13       79.53       78.83      5.57 o 
 -13   5  13        0.45        0.07      2.56 o 
 -12   5  13        0.46       -1.34      1.90 o 
 -11   5  13       13.73       14.93      2.26 o 
 -10   5  13       18.88       21.65      2.48 o 
  -9   5  13        0.63        1.33      1.61 o 
  -8   5  13        2.40        1.27      1.62 o 
  -7   5  13       30.14       29.49      2.58 o 
  -6   5  13       36.74       35.66      2.71 o 
  -5   5  13      240.92      234.59      5.81 o 
  -4   5  13      117.55      118.61      4.90 o 
  -3   5  13      124.18      134.63      4.42 o 
  -2   5  13      426.11      415.43     10.44 o 
  -1   5  13       10.42       15.79      2.41 o 
   0   5  13        2.37        0.58      1.83 o 
   1   5  13       11.10       11.02      2.31 o 
   2   5  13      112.36      131.52      4.88 o 
   3   5  13        2.74        5.48      3.15 o 
   4   5  13       46.34       49.19      5.09 o 
   5   5  13        1.47       -0.41      2.27 o 
 -11   6  13        0.63        1.80      2.17 o 
 -10   6  13       15.46       16.63      2.85 o 
  -9   6  13        8.36        7.80      2.33 o 
  -8   6  13       13.55       16.25      2.80 o 
  -7   6  13       14.17       14.58      2.33 o 
  -6   6  13        3.38        3.19      2.00 o 
  -5   6  13       51.76       55.25      3.86 o 
  -4   6  13        5.78        5.83      1.95 o 
  -3   6  13       18.45       27.17      2.60 o 
  -2   6  13       24.69       30.83      2.72 o 
  -1   6  13      106.31      121.68      5.29 o 
   0   6  13      179.20      199.70      7.42 o 
   1   6  13       24.32       23.69      4.24 o 
   2   6  13       10.87        9.05      3.34 o 
   3   6  13       90.43       97.52      5.38 o 
  -8   7  13       28.74       41.66      3.63 o 
  -7   7  13        8.46       10.64      2.62 o 
  -6   7  13      210.42      217.89      6.95 o 
  -5   7  13      139.10      142.99      5.75 o 
  -4   7  13        0.00        2.40      2.27 o 
  -3   7  13      104.54      122.44      5.32 o 
  -2   7  13      101.72      106.36      4.97 o 
  -1   7  13       13.98       14.25      2.71 o 
   0   7  13       13.97       11.84      3.39 o 
 -16   0  14       19.16       17.90      3.28 o 
 -15   0  14        0.20        0.67      2.33 o 
 -14   0  14       10.23       11.90      2.54 o 
 -13   0  14        4.35        3.64      2.05 o 
 -12   0  14       20.70       22.42      2.69 o 
 -11   0  14        7.52        3.71      1.98 o 
 -10   0  14       91.03       88.58      4.36 o 
  -9   0  14      821.44      801.28     17.11 o 
  -8   0  14       11.96       10.85      2.33 o 
  -7   0  14      284.42      293.41      7.37 o 
  -6   0  14       22.59       22.39      2.76 o 
  -5   0  14       36.71       36.47      3.35 o 
  -4   0  14       22.15       15.94      3.21 o 
  -3   0  14      144.40      128.38      5.47 o 
  -2   0  14      156.98      142.86      5.71 o 
  -1   0  14        1.32        0.71      1.87 o 
   0   0  14        4.94        9.99      2.87 o 
   1   0  14        0.28       -1.04      1.87 o 
   2   0  14      380.51      443.33     10.96 o 
   3   0  14       41.85       56.63      4.12 o 
   4   0  14        3.33        1.85      2.26 o 
   5   0  14        0.05        1.63      2.46 o 
   6   0  14      125.00      168.34      6.96 o 
   7   0  14       71.95       84.72      5.96 o 
 -16   1  14        0.11       -2.49      2.96 o 
 -15   1  14      141.96      146.84      5.35 o 
 -14   1  14       49.45       54.25      2.64 o 
 -13   1  14       14.35       12.14      1.72 o 
 -12   1  14       48.46       62.23      2.64 o 
 -11   1  14      114.15      113.29      3.40 o 
 -10   1  14       28.24       25.77      1.96 o 
  -9   1  14       14.20       20.34      1.78 o 
  -8   1  14        5.00        4.95      1.30 o 
  -7   1  14        3.24        4.31      1.35 o 
  -6   1  14        4.45        3.09      1.48 o 
  -5   1  14        0.17        0.65      1.29 o 
  -4   1  14       77.56       68.32      2.95 o 
  -3   1  14      188.92      175.23      5.18 o 
  -2   1  14       56.87       39.61      2.78 o 
  -1   1  14      110.17       89.23      3.88 o 
   0   1  14       86.90       73.45      3.67 o 
   1   1  14       60.27       71.80      3.58 o 
   2   1  14       57.64       80.63      3.89 o 
   3   1  14      104.27       95.69      3.65 o 
   4   1  14      275.84      336.50      6.71 o 
   5   1  14       12.33        2.94      1.80 o 
   6   1  14        1.66       -0.48      1.71 o 
   7   1  14       10.47       13.29      2.77 o 
 -15   2  14        3.25        3.14      1.72 o 
 -14   2  14       25.95       37.12      2.26 o 
 -13   2  14       40.20       45.73      2.50 o 
 -12   2  14       19.05       19.98      1.80 o 
 -11   2  14       20.43       17.03      1.81 o 
 -10   2  14       16.61       13.36      1.89 o 
  -9   2  14      143.36      145.01      3.69 o 
  -8   2  14       72.82       73.64      3.05 o 
  -7   2  14       67.55       82.74      3.45 o 
  -6   2  14      170.44      155.20      4.61 o 
  -5   2  14      588.22      566.39     10.49 o 
  -4   2  14      270.82      270.21      6.73 o 
  -3   2  14        9.74       12.19      2.08 o 
  -2   2  14        2.71        1.81      1.65 o 
  -1   2  14       32.83       37.24      2.82 o 
   0   2  14       27.02       29.53      2.64 o 
   1   2  14        0.12        0.65      1.62 o 
   2   2  14       31.25       43.32      3.12 o 
   3   2  14        7.91       16.23      3.26 o 
   4   2  14        0.04        2.21      1.89 o 
   5   2  14        9.80       11.87      2.40 o 
   6   2  14       38.09       56.57      4.23 o 
 -14   3  14       60.04       71.72      3.40 o 
 -13   3  14        0.09       -0.80      1.41 o 
 -12   3  14       39.87       42.86      2.98 o 
 -11   3  14      303.06      310.44      6.27 o 
 -10   3  14       48.23       41.69      2.46 o 
  -9   3  14       89.80      102.34      3.95 o 
  -8   3  14       71.51       68.72      2.83 o 
  -7   3  14        0.93        1.57      1.58 o 
  -6   3  14        3.96        3.77      1.68 o 
  -5   3  14        0.35        1.25      1.50 o 
  -4   3  14        0.36       -1.54      1.54 o 
  -3   3  14       13.97       16.53      2.26 o 
  -2   3  14        5.04        7.82      2.04 o 
  -1   3  14      100.93       84.41      3.93 o 
   0   3  14       24.76       33.86      2.79 o 
   1   3  14       84.98      104.44      4.28 o 
   2   3  14        4.26        8.31      2.70 o 
   3   3  14       30.43       34.21      2.98 o 
   4   3  14       32.83       48.18      3.38 o 
   5   3  14        2.97        3.49      3.01 o 
   6   3  14       23.55       25.92      3.45 o 
 -13   4  14       20.46       25.14      2.65 o 
 -12   4  14        7.10        7.06      2.06 o 
 -11   4  14       58.97       75.63      3.65 o 
 -10   4  14        7.24        7.41      1.96 o 
  -9   4  14        6.03        5.73      1.91 o 
  -8   4  14      160.13      161.39      6.24 o 
  -7   4  14        2.55        2.06      2.00 o 
  -6   4  14      117.82      122.20      4.02 o 
  -5   4  14       30.26       28.09      2.53 o 
  -4   4  14      136.35      133.70      5.12 o 
  -3   4  14       69.85       59.29      3.52 o 
  -2   4  14       71.05       71.26      3.78 o 
  -1   4  14      200.66      210.52      6.07 o 
   0   4  14        5.38        8.62      2.15 o 
   1   4  14       78.65       75.85      3.98 o 
   2   4  14       19.64       23.49      2.72 o 
   3   4  14       36.18       49.17      3.39 o 
   4   4  14       35.27       49.41      5.28 o 
 -11   5  14        5.55        5.94      2.20 o 
 -10   5  14        0.35       -1.58      1.62 o 
  -9   5  14        2.11        1.42      1.74 o 
  -8   5  14        0.87        1.97      1.83 o 
  -7   5  14       46.73       46.12      3.14 o 
  -6   5  14       84.68       89.37      3.99 o 
  -5   5  14        0.43       -0.76      1.66 o 
  -4   5  14       89.30       99.37      4.36 o 
  -3   5  14      114.03      132.20      6.77 o 
  -2   5  14      132.59      120.35      4.88 o 
  -1   5  14        1.55        4.79      2.14 o 
   0   5  14       83.41       83.65      4.26 o 
   1   5  14        4.06        3.50      2.11 o 
   2   5  14       48.50       40.00      3.78 o 
   3   5  14       45.38       53.13      4.21 o 
  -8   6  14        3.43        3.63      2.38 o 
  -7   6  14        6.54        5.14      2.12 o 
  -6   6  14      139.25      136.82      6.53 o 
  -5   6  14        2.35       -1.55      1.99 o 
  -4   6  14       75.16       70.38      5.29 o 
  -3   6  14        2.64        3.08      2.23 o 
  -2   6  14       19.49       25.68      2.91 o 
  -1   6  14       38.30       38.91      3.25 o 
   0   6  14        3.15        0.74      2.96 o 
 -14   1  15       10.34        8.94      1.79 o 
 -13   1  15       13.87       12.74      1.83 o 
 -12   1  15       10.53        9.24      1.68 o 
 -11   1  15       32.79       37.19      2.31 o 
 -10   1  15        0.86        0.58      1.35 o 
  -9   1  15        7.85        6.55      1.53 o 
  -8   1  15       55.99       53.91      2.52 o 
  -7   1  15       47.59       43.64      2.50 o 
  -6   1  15       18.34       12.65      1.93 o 
  -5   1  15        7.36        4.76      1.58 o 
  -4   1  15       11.40       11.10      2.76 o 
  -3   1  15       14.35       12.07      2.21 o 
  -2   1  15        3.65        2.98      1.73 o 
  -1   1  15        0.00       -0.18      2.30 o 
   0   1  15       11.51       16.98      2.42 o 
   1   1  15       17.98       20.87      2.62 o 
   2   1  15        4.01        8.39      2.23 o 
   3   1  15      199.08      219.32      5.54 o 
   4   1  15       19.98       26.20      2.59 o 
 -13   2  15        0.06        0.20      1.37 o 
 -12   2  15        1.26       -0.23      1.30 o 
 -11   2  15        7.52        6.40      1.60 o 
 -10   2  15      195.57      202.41      4.59 o 
  -9   2  15      147.99      151.56      4.38 o 
  -8   2  15       25.56       35.64      2.45 o 
  -7   2  15       12.70       13.70      2.41 o 
  -6   2  15       16.52       16.57      2.18 o 
  -5   2  15        4.63        5.00      1.94 o 
  -4   2  15       25.01       33.81      2.87 o 
  -3   2  15      188.41      183.45      5.63 o 
  -2   2  15        6.01        6.67      1.99 o 
  -1   2  15       43.81       37.47      2.99 o 
   0   2  15        0.10        0.08      1.67 o 
   1   2  15       27.16       25.68      2.75 o 
   2   2  15       14.02       21.52      4.30 o 
   3   2  15      111.50      127.58      5.12 o 
   4   2  15        0.17        2.65      2.10 o 
 -12   3  15       36.94       36.17      2.93 o 
 -11   3  15        6.01        3.82      1.80 o 
 -10   3  15        0.33        1.38      1.59 o 
  -9   3  15       84.00       92.23      3.62 o 
  -8   3  15       12.14        9.98      1.87 o 
  -7   3  15        0.71       -0.26      1.54 o 
  -6   3  15       40.99       50.93      3.11 o 
  -5   3  15       29.17       35.64      2.69 o 
  -4   3  15       59.68       55.20      3.50 o 
  -3   3  15       22.88       24.59      2.71 o 
  -2   3  15        6.47        5.64      1.98 o 
  -1   3  15        0.05       -1.73      1.73 o 
   0   3  15        3.69        2.46      1.93 o 
   1   3  15       11.66       13.20      2.57 o 
   2   3  15        7.36        6.43      2.25 o 
   3   3  15      127.55      148.16      5.56 o 
 -11   4  15       27.75       30.10      2.85 o 
 -10   4  15       28.47       30.06      2.82 o 
  -9   4  15      181.39      191.07      6.03 o 
  -8   4  15        0.02       -0.63      1.69 o 
  -7   4  15       23.23       29.13      2.97 o 
  -6   4  15        2.33        1.52      1.87 o 
  -5   4  15       22.67       17.52      2.43 o 
  -4   4  15       33.08       38.58      2.91 o 
  -3   4  15       22.16       25.19      3.22 o 
  -2   4  15        2.66        1.72      1.98 o 
  -1   4  15       16.27       15.67      2.60 o 
   0   4  15       10.08        9.55      2.36 o 
   1   4  15       29.77       37.08      4.55 o 
  -8   5  15        6.32        8.81      3.28 o 
  -7   5  15       12.31        9.31      2.33 o 
  -6   5  15       46.17       60.54      4.64 o 
  -5   5  15       61.57       71.17      5.27 o 
  -4   5  15       53.56       56.61      3.72 o 
  -3   5  15        0.07       -0.48      2.06 o 
  -2   5  15       84.44       91.24      6.52 o 
 -11   0  16       35.41       30.11      3.60 o 
 -10   0  16        2.58        1.86      2.05 o 
  -9   0  16        1.92        2.82      1.99 o 
  -8   0  16        3.12        2.93      1.88 o 
  -7   0  16       15.92       13.48      2.59 o 
  -6   0  16       15.23       12.23      2.96 o 
  -5   0  16      127.45      133.17      6.27 o 
  -4   0  16       71.20       70.97      6.28 o 
  -3   0  16       20.89       17.73      3.39 o 
  -2   0  16       31.57       25.92      3.45 o 
  -1   0  16       62.42       73.33      7.94 o 
   0   0  16       50.23       64.74      5.21 o 
   1   0  16       55.81       70.01      5.03 o 
 -11   1  16       20.68       21.66      2.14 o 
 -10   1  16       52.17       43.76      2.62 o 
  -9   1  16      198.64      215.31      4.93 o 
  -8   1  16       17.81       16.20      1.92 o 
  -7   1  16        7.68        9.18      1.82 o 
  -6   1  16       87.01      106.69      4.01 o 
  -5   1  16        5.84        9.42      1.94 o 
  -4   1  16       29.56       30.26      2.59 o 
  -3   1  16       52.93       57.33      3.62 o 
  -2   1  16       25.89       33.30      3.12 o 
  -1   1  16        0.24        1.49      1.88 o 
   0   1  16       36.66       45.48      3.35 o 
   1   1  16        7.05       13.35      2.57 o 
 -10   2  16       42.17       44.46      2.81 o 
  -9   2  16       49.39       48.79      2.90 o 
  -8   2  16      193.53      212.30      5.33 o 
  -7   2  16       81.23       86.13      3.92 o 
  -6   2  16        0.01        0.49      1.80 o 
  -5   2  16       93.28       98.81      4.69 o 
  -4   2  16      148.92      162.33      6.73 o 
  -3   2  16       14.21       12.24      2.32 o 
  -2   2  16        0.62        1.32      1.92 o 
  -1   2  16       22.85       24.71      2.83 o 
   0   2  16       33.49       44.79      3.81 o 
  -9   3  16       35.77       36.91      2.75 o 
  -8   3  16       15.86       16.94      2.14 o 
  -7   3  16        0.35        0.57      1.72 o 
  -6   3  16        6.31        7.59      1.97 o 
  -5   3  16        9.25        8.84      2.07 o 
  -4   3  16        3.17        5.98      2.25 o 
  -3   3  16       38.07       46.38      3.46 o 
  -2   3  16       43.67       49.14      3.57 o 
  -1   3  16        6.94        6.17      2.57 o 
                                                 
